# Supplementary material for: 1-Methyl-2-[(E)-2-(2-thien­yl)ethen­yl]quinolinium iodide
Source: Acta Crystallogr Sect E Struct Rep Online. 2008 Jul 9;64(Pt 8):o1453–4. doi: 10.1107/S1600536808020734 (PMC2962084; doi:10.1107/S1600536808020734)
Supplement: Supplementary file 1 [file e-64-o1453-sup1.cif]

##############################################################################
###                                                                        ###
###        Electronic paper (Acta Crystallographica Section E)             ###
###                                                                        ###
##############################################################################
#                                                                            #
# This CIF contains the data in a paper accepted for publication in Acta     #
# Crystallographica Section E. It conforms to the requirements of Notes      #
# for Authors for Section E, and has been peer reviewed under the auspices   #
# of the IUCr Commission on Journals.                                        #
#                                                                            #
# Full details of the Crystallographic Information File format               #
# are given in the paper "The Crystallographic Information File (CIF):       #
# a New Standard Archive File for Crystallography" by S. R. Hall, F. H.      #
# Allen and I. D. Brown [Acta Cryst. (1991), A47, 655-685].                  #
#                                                                            #
# The current version of the core CIF dictionary is obtainable from          #
# ftp://ftp.iucr.org/pub/cif_core.dic. The current version number is 2.4.    #
#                                                                            #
# Software is freely available for graphical display of the structure(s) in  #
# this CIF.  For information consult the CIF home page http://www.iucr.org/  #
# cif/home.html                                                              #
#                                                                            #
# This file may be used for bona fide research purposes within the           #
# scientific community so long as proper attribution is given to the journal # 
# article from which it was obtained.                                        #
#                                                                            #
##############################################################################
                                             
data_global
_audit_creation_method     'form.cif (version 2.0)'
_journal_data_validation_number     ?
_journal_date_recd_electronic     2008-07-01
_journal_date_accepted     2008-07-04
_journal_name_full     'Acta Crystallographica, Section E'
_journal_year     2008
_journal_volume     64
_journal_issue      8
_journal_page_first     o1453
_journal_page_last     o1454
_journal_paper_category     QO
_journal_coeditor_code     IS2311
_publ_contact_author_name     'Assoc.Prof. Dr. Suchada Chantrapromma'
_publ_contact_author_address
;
      Crystal Materials Research Unit
      Department of Chemistry
      Faculty of Science
      Prince of Songkla University
      Hat-Yai, Songkhla 90112
      THAILAND
;
_publ_contact_author_email     suchada.c@psu.ac.th
_publ_contact_author_fax     '66 74 212918'
_publ_contact_author_phone     '66 74 288447'
_publ_section_title
;
1-Methyl-2-[(<i>E</i>)-2-(2-thienyl)ethenyl]quinolinium iodide
;
_publ_section_title_footnote
;
 This paper is dedicated to the late Her Royal Highness Princess Galyani
Vadhana Krom Luang Naradhiwas Rajanagarindra for her patronage of Science in
Thailand.
;
loop_
    _publ_author_name
    _publ_author_footnote
    _publ_author_address
    'Pumsak Ruanwas' ?
;     Crystal Materials Research Unit
      Department of Chemistry
      Faculty of Science
      Prince of Songkla University
      Hat-Yai, Songkhla 90112
      Thailand
;
    'Thawanrat Kobkeatthawin' ?
;     Crystal Materials Research Unit
      Department of Chemistry
      Faculty of Science
      Prince of Songkla University
      Hat-Yai, Songkhla 90112
      Thailand
;
    'Suchada Chantrapromma' ?
;     Crystal Materials Research Unit
      Department of Chemistry
      Faculty of Science
      Prince of Songkla University
      Hat-Yai, Songkhla 90112
      Thailand
;
    'Hoong-Kun Fun'
;
      Additional correspondence author, e-mail: hkfun@usm.my.
;
;     X-ray Crystallography Unit
      School of Physics
      Universiti Sains Malaysia
      11800 USM, Penang
      Malaysia
;
    'Chatchanok Karalai' ?
;     Crystal Materials Research Unit
      Department of Chemistry
      Faculty of Science
      Prince of Songkla University
      Hat-Yai, Songkhla 90112
      Thailand
;
data_I
_audit_creation_method     SHELXL-97
_chemical_name_systematic
;
1-Methyl-2-[(<i>E</i>)-2-(2-thienyl)ethenyl]quinolinium iodide
;
_chemical_name_common
;
;
_chemical_formula_moiety     'C16 H14 N S +, I -'
_chemical_formula_sum     'C16 H14 I N S'
_chemical_formula_iupac     'C16 H14 N S +, I -'
_chemical_formula_weight     379.25
_chemical_melting_point     ?
_symmetry_cell_setting     triclinic
_symmetry_space_group_name_H-M     'P -1'
_symmetry_space_group_name_Hall     '-P 1'
loop_
    _symmetry_equiv_pos_as_xyz
    'x, y, z'
    '-x, -y, -z'
_cell_length_a     7.82430(10)
_cell_length_b     9.69060(10)
_cell_length_c     10.7633(2)
_cell_angle_alpha     97.5210(10)
_cell_angle_beta     95.3380(10)
_cell_angle_gamma     112.7580(10)
_cell_volume     736.817(18)
_cell_formula_units_Z     2
_cell_measurement_reflns_used     4261
_cell_measurement_theta_min     2.32
_cell_measurement_theta_max     30.00
_cell_measurement_temperature     100.00(10)
_exptl_crystal_description     Block
_exptl_crystal_colour     Brown
_exptl_crystal_size_max     0.58
_exptl_crystal_size_mid     0.28
_exptl_crystal_size_min     0.14
_exptl_crystal_density_diffrn     1.709
_exptl_crystal_density_meas     ?
_exptl_crystal_density_method     'not measured'
_exptl_crystal_F_000     372
_exptl_absorpt_coefficient_mu     2.300
_exptl_absorpt_correction_type     multi-scan
_exptl_absorpt_process_details     '(<i>SADABS</i>; Bruker, 2005)'
_exptl_absorpt_correction_T_min     0.346
_exptl_absorpt_correction_T_max     0.725
_exptl_special_details
;
The low-temparture data was collected with the Oxford Cryosystem Cobra
low-temperature attachment.
;
_diffrn_ambient_temperature     100.00(10)
_diffrn_radiation_type     MoK\a
_diffrn_radiation_wavelength     0.71073
_diffrn_radiation_source     'fine-focus sealed tube'
_diffrn_radiation_monochromator     graphite
_diffrn_measurement_device_type
;
Bruker SMART APEXII CCD area-detector
;
_diffrn_measurement_method     \w
_diffrn_detector_area_resol_mean     8.33
_diffrn_reflns_number     17060
_diffrn_reflns_av_R_equivalents     0.0175
_diffrn_reflns_av_sigmaI/netI     0.0150
_diffrn_reflns_theta_min     2.32
_diffrn_reflns_theta_max     30.00
_diffrn_reflns_theta_full     30.00
_diffrn_measured_fraction_theta_max     0.993
_diffrn_measured_fraction_theta_full     0.993
_diffrn_reflns_limit_h_min     -11
_diffrn_reflns_limit_h_max     11
_diffrn_reflns_limit_k_min     -13
_diffrn_reflns_limit_k_max     13
_diffrn_reflns_limit_l_min     -15
_diffrn_reflns_limit_l_max     15
_diffrn_standards_number     0
_diffrn_standards_interval_count     .
_diffrn_standards_interval_time     .
_diffrn_standards_decay_%     ?
_refine_special_details
;
Refinement of <i>F</i>^2^ against ALL reflections. The weighted <i>R</i>-factor
<i>wR</i> and goodness of fit <i>S</i> are based on <i>F</i>^2^, conventional
<i>R</i>-factors <i>R</i> are based on <i>F</i>, with <i>F</i> set to zero for
negative <i>F</i>^2^. The threshold expression of <i>F</i>^2^ >
\s(<i>F</i>^2^) is used only for calculating <i>R</i>-factors(gt) <i>etc</i>.
and is not relevant to the choice of reflections for refinement.
<i>R</i>-factors based on <i>F</i>^2^ are statistically about twice as large
as those based on <i>F</i>, and <i>R</i>- factors based on ALL data will be
even larger.
;
_reflns_number_total     4261
_reflns_number_gt     4118
_reflns_threshold_expression     I>2\s(I)
_refine_ls_structure_factor_coef     Fsqd
_refine_ls_matrix_type     full
_refine_ls_R_factor_all     0.0232
_refine_ls_R_factor_gt     0.0222
_refine_ls_wR_factor_gt     0.0585
_refine_ls_wR_factor_ref     0.0592
_refine_ls_goodness_of_fit_ref     1.099
_refine_ls_restrained_S_all     1.099
_refine_ls_number_reflns     4261
_refine_ls_number_parameters     173
_refine_ls_number_restraints     0
_refine_ls_hydrogen_treatment     constr
_refine_ls_weighting_scheme     calc
_refine_ls_weighting_details
         'calc w=1/[\s^2^(Fo^2^)+(0.0282P)^2^+0.8519P] where P=(Fo^2^+2Fc^2^)/3'
_atom_sites_solution_hydrogens     geom
_atom_sites_solution_primary     direct
_atom_sites_solution_secondary     difmap
_refine_ls_shift/su_max     0.002
_refine_ls_shift/su_mean     0.000
_refine_diff_density_max     1.502
_refine_diff_density_min     -0.895
_refine_ls_extinction_method     none
_refine_ls_extinction_coef     ?
loop_
    _atom_type_symbol
    _atom_type_description
    _atom_type_scat_dispersion_real
    _atom_type_scat_dispersion_imag
    _atom_type_scat_source
    'C' 'C' 0.0033 0.0016
                         'International Tables Vol C Tables 4.2.6.8 and 6.1.1.4'
    'H' 'H' 0.0000 0.0000
                         'International Tables Vol C Tables 4.2.6.8 and 6.1.1.4'
    'N' 'N' 0.0061 0.0033
                         'International Tables Vol C Tables 4.2.6.8 and 6.1.1.4'
    'S' 'S' 0.1246 0.1234
                         'International Tables Vol C Tables 4.2.6.8 and 6.1.1.4'
    'I' 'I' -0.4742 1.8119
                         'International Tables Vol C Tables 4.2.6.8 and 6.1.1.4'
_computing_data_collection     'APEX2 (Bruker, 2005)'
_computing_cell_refinement     'APEX2 (Bruker, 2005)'
_computing_data_reduction     'SAINT (Bruker, 2005)'
_computing_structure_solution     'SHELXTL (Sheldrick, 2008)'
_computing_structure_refinement     'SHELXTL (Sheldrick, 2008)'
_computing_molecular_graphics     'SHELXTL (Sheldrick, 2008)'
_computing_publication_material
;
SHELXTL (Sheldrick, 2008) and PLATON (Spek, 2003)
;
loop_
    _atom_site_type_symbol
    _atom_site_label
    _atom_site_fract_x
    _atom_site_fract_y
    _atom_site_fract_z
    _atom_site_U_iso_or_equiv
    _atom_site_adp_type
    _atom_site_calc_flag
    _atom_site_refinement_flags
    _atom_site_occupancy
    _atom_site_disorder_assembly
    _atom_site_disorder_group
    I I1 0.681003(17) 0.790360(14) 0.269777(12) 0.02186(5) Uani d . 1 . .
    S S1 0.65928(8) 0.89200(6) 0.69144(6) 0.02828(11) Uani d . 1 . .
    N N1 0.0896(2) 0.54762(17) 0.31586(15) 0.0162(3) Uani d . 1 . .
    C C1 -0.0473(3) 0.4405(2) 0.21950(17) 0.0167(3) Uani d . 1 . .
    C C2 -0.1289(3) 0.4838(2) 0.11749(18) 0.0198(3) Uani d . 1 . .
    H H2A -0.0945 0.5863 0.1138 0.024 Uiso calc R 1 . .
    C C3 -0.2600(3) 0.3734(2) 0.02336(19) 0.0227(4) Uani d . 1 . .
    H H3A -0.3128 0.4025 -0.0441 0.027 Uiso calc R 1 . .
    C C4 -0.3158(3) 0.2180(2) 0.02687(19) 0.0227(4) Uani d . 1 . .
    H H4A -0.4034 0.1452 -0.0382 0.027 Uiso calc R 1 . .
    C C5 -0.2405(3) 0.1739(2) 0.12667(19) 0.0206(3) Uani d . 1 . .
    H H5A -0.2781 0.0711 0.1297 0.025 Uiso calc R 1 . .
    C C6 -0.1062(3) 0.2843(2) 0.22486(18) 0.0180(3) Uani d . 1 . .
    C C7 -0.0267(3) 0.2412(2) 0.32868(18) 0.0193(3) Uani d . 1 . .
    H H7A -0.0686 0.1391 0.3357 0.023 Uiso calc R 1 . .
    C C8 0.1112(3) 0.3491(2) 0.41844(18) 0.0180(3) Uani d . 1 . .
    H H8A 0.1644 0.3198 0.4855 0.022 Uiso calc R 1 . .
    C C9 0.1745(2) 0.5058(2) 0.41052(17) 0.0161(3) Uani d . 1 . .
    C C10 0.3282(3) 0.6203(2) 0.50081(18) 0.0175(3) Uani d . 1 . .
    H H10A 0.3838 0.7174 0.4822 0.021 Uiso calc R 1 . .
    C C11 0.3950(3) 0.5929(2) 0.61089(17) 0.0174(3) Uani d . 1 . .
    H H11A 0.3399 0.4946 0.6273 0.021 Uiso calc R 1 . .
    C C12 0.5444(3) 0.7036(2) 0.70463(18) 0.0177(3) Uani d . 1 . .
    C C13 0.6158(3) 0.6721(2) 0.82202(19) 0.0217(4) Uani d . 1 . .
    H H13A 0.5752 0.5776 0.8468 0.026 Uiso calc R 1 . .
    C C14 0.7577(3) 0.8091(3) 0.8930(2) 0.0282(4) Uani d . 1 . .
    H H14A 0.8203 0.8145 0.9724 0.034 Uiso calc R 1 . .
    C C15 0.7946(3) 0.9321(3) 0.8350(2) 0.0300(4) Uani d . 1 . .
    H H15A 0.8850 1.0285 0.8706 0.036 Uiso calc R 1 . .
    C C16 0.1413(3) 0.7112(2) 0.31385(19) 0.0211(3) Uani d . 1 . .
    H H16A 0.1810 0.7677 0.3991 0.032 Uiso calc R 1 . .
    H H16B 0.0345 0.7250 0.2756 0.032 Uiso calc R 1 . .
    H H16C 0.2418 0.7471 0.2655 0.032 Uiso calc R 1 . .
loop_
    _atom_site_aniso_label
    _atom_site_aniso_U_11
    _atom_site_aniso_U_22
    _atom_site_aniso_U_33
    _atom_site_aniso_U_12
    _atom_site_aniso_U_13
    _atom_site_aniso_U_23
    I1 0.02044(7) 0.02041(7) 0.02481(7) 0.00758(5) 0.00089(5) 0.00842(5)
    S1 0.0287(3) 0.0207(2) 0.0312(3) 0.00775(19) -0.0017(2) 0.00210(19)
    N1 0.0151(7) 0.0161(7) 0.0176(7) 0.0066(5) 0.0021(5) 0.0033(5)
    C1 0.0158(7) 0.0191(8) 0.0165(8) 0.0083(6) 0.0035(6) 0.0031(6)
    C2 0.0179(8) 0.0227(9) 0.0192(8) 0.0082(7) 0.0029(6) 0.0058(7)
    C3 0.0202(8) 0.0295(10) 0.0184(8) 0.0101(7) 0.0013(7) 0.0056(7)
    C4 0.0178(8) 0.0262(9) 0.0197(8) 0.0065(7) -0.0009(7) -0.0006(7)
    C5 0.0188(8) 0.0193(8) 0.0213(8) 0.0068(7) 0.0007(7) -0.0005(7)
    C6 0.0161(8) 0.0187(8) 0.0184(8) 0.0068(6) 0.0023(6) 0.0019(6)
    C7 0.0195(8) 0.0165(8) 0.0217(8) 0.0075(7) 0.0028(7) 0.0028(6)
    C8 0.0183(8) 0.0177(8) 0.0181(8) 0.0077(6) 0.0017(6) 0.0033(6)
    C9 0.0153(7) 0.0175(8) 0.0164(7) 0.0074(6) 0.0036(6) 0.0030(6)
    C10 0.0178(8) 0.0154(7) 0.0188(8) 0.0064(6) 0.0023(6) 0.0021(6)
    C11 0.0158(8) 0.0173(8) 0.0190(8) 0.0070(6) 0.0026(6) 0.0023(6)
    C12 0.0168(8) 0.0163(8) 0.0198(8) 0.0069(6) 0.0026(6) 0.0015(6)
    C13 0.0121(7) 0.0217(9) 0.0238(9) 0.0014(6) 0.0068(6) -0.0071(7)
    C14 0.0231(9) 0.0395(12) 0.0201(9) 0.0132(9) -0.0010(7) 0.0002(8)
    C15 0.0263(10) 0.0248(10) 0.0295(11) 0.0056(8) -0.0030(8) -0.0066(8)
    C16 0.0219(9) 0.0163(8) 0.0245(9) 0.0075(7) -0.0003(7) 0.0051(7)
_geom_special_details
;
All e.s.d.'s (except the e.s.d. in the dihedral angle between two l.s. planes)
are estimated using the full covariance matrix. The cell e.s.d.'s are taken
into account individually in the estimation of e.s.d.'s in distances, angles
and torsion angles; correlations between e.s.d.'s in cell parameters are only
used when they are defined by crystal symmetry. An approximate (isotropic)
treatment of cell e.s.d.'s is used for estimating e.s.d.'s involving l.s.
planes.
;
loop_
    _geom_bond_atom_site_label_1
    _geom_bond_atom_site_label_2
    _geom_bond_site_symmetry_2
    _geom_bond_distance
    _geom_bond_publ_flag
    S1 C15 . 1.697(2) ?
    S1 C12 . 1.7273(19) ?
    N1 C9 . 1.354(2) ?
    N1 C1 . 1.397(2) ?
    N1 C16 . 1.481(2) ?
    C1 C2 . 1.410(3) ?
    C1 C6 . 1.413(3) ?
    C2 C3 . 1.377(3) ?
    C2 H2A . 0.9300 ?
    C3 C4 . 1.403(3) ?
    C3 H3A . 0.9300 ?
    C4 C5 . 1.371(3) ?
    C4 H4A . 0.9300 ?
    C5 C6 . 1.412(3) ?
    C5 H5A . 0.9300 ?
    C6 C7 . 1.415(3) ?
    C7 C8 . 1.364(3) ?
    C7 H7A . 0.9300 ?
    C8 C9 . 1.421(2) ?
    C8 H8A . 0.9300 ?
    C9 C10 . 1.446(3) ?
    C10 C11 . 1.350(3) ?
    C10 H10A . 0.9300 ?
    C11 C12 . 1.436(3) ?
    C11 H11A . 0.9300 ?
    C12 C13 . 1.450(3) ?
    C13 C14 . 1.420(3) ?
    C13 H13A . 0.9300 ?
    C14 C15 . 1.361(4) ?
    C14 H14A . 0.9300 ?
    C15 H15A . 0.9300 ?
    C16 H16A . 0.9600 ?
    C16 H16B . 0.9600 ?
    C16 H16C . 0.9600 ?
loop_
    _geom_angle_atom_site_label_1
    _geom_angle_atom_site_label_2
    _geom_angle_atom_site_label_3
    _geom_angle_site_symmetry_1
    _geom_angle_site_symmetry_3
    _geom_angle
    _geom_angle_publ_flag
    C15 S1 C12 . . 91.58(11) ?
    C9 N1 C1 . . 121.89(16) ?
    C9 N1 C16 . . 119.57(16) ?
    C1 N1 C16 . . 118.53(15) ?
    N1 C1 C2 . . 121.92(17) ?
    N1 C1 C6 . . 118.98(16) ?
    C2 C1 C6 . . 119.09(17) ?
    C3 C2 C1 . . 119.54(18) ?
    C3 C2 H2A . . 120.2 ?
    C1 C2 H2A . . 120.2 ?
    C2 C3 C4 . . 121.53(19) ?
    C2 C3 H3A . . 119.2 ?
    C4 C3 H3A . . 119.2 ?
    C5 C4 C3 . . 119.69(18) ?
    C5 C4 H4A . . 120.2 ?
    C3 C4 H4A . . 120.2 ?
    C4 C5 C6 . . 120.20(18) ?
    C4 C5 H5A . . 119.9 ?
    C6 C5 H5A . . 119.9 ?
    C5 C6 C1 . . 119.91(18) ?
    C5 C6 C7 . . 121.09(17) ?
    C1 C6 C7 . . 118.99(17) ?
    C8 C7 C6 . . 120.12(17) ?
    C8 C7 H7A . . 119.9 ?
    C6 C7 H7A . . 119.9 ?
    C7 C8 C9 . . 120.69(18) ?
    C7 C8 H8A . . 119.7 ?
    C9 C8 H8A . . 119.7 ?
    N1 C9 C8 . . 119.08(16) ?
    N1 C9 C10 . . 119.79(16) ?
    C8 C9 C10 . . 121.13(17) ?
    C11 C10 C9 . . 123.13(17) ?
    C11 C10 H10A . . 118.4 ?
    C9 C10 H10A . . 118.4 ?
    C10 C11 C12 . . 125.11(17) ?
    C10 C11 H11A . . 117.4 ?
    C12 C11 H11A . . 117.4 ?
    C11 C12 C13 . . 124.49(17) ?
    C11 C12 S1 . . 123.74(15) ?
    C13 C12 S1 . . 111.77(14) ?
    C14 C13 C12 . . 108.83(19) ?
    C14 C13 H13A . . 125.6 ?
    C12 C13 H13A . . 125.6 ?
    C15 C14 C13 . . 114.4(2) ?
    C15 C14 H14A . . 122.8 ?
    C13 C14 H14A . . 122.8 ?
    C14 C15 S1 . . 113.38(17) ?
    C14 C15 H15A . . 123.3 ?
    S1 C15 H15A . . 123.3 ?
    N1 C16 H16A . . 109.5 ?
    N1 C16 H16B . . 109.5 ?
    H16A C16 H16B . . 109.5 ?
    N1 C16 H16C . . 109.5 ?
    H16A C16 H16C . . 109.5 ?
    H16B C16 H16C . . 109.5 ?
loop_
    _geom_torsion_atom_site_label_1
    _geom_torsion_atom_site_label_2
    _geom_torsion_atom_site_label_3
    _geom_torsion_atom_site_label_4
    _geom_torsion_site_symmetry_1
    _geom_torsion_site_symmetry_2
    _geom_torsion_site_symmetry_3
    _geom_torsion_site_symmetry_4
    _geom_torsion
    _geom_torsion_publ_flag
    C9 N1 C1 C2 . . . . -176.75(17) ?
    C16 N1 C1 C2 . . . . 3.6(3) ?
    C9 N1 C1 C6 . . . . 3.5(3) ?
    C16 N1 C1 C6 . . . . -176.05(16) ?
    N1 C1 C2 C3 . . . . 178.41(17) ?
    C6 C1 C2 C3 . . . . -1.9(3) ?
    C1 C2 C3 C4 . . . . 0.5(3) ?
    C2 C3 C4 C5 . . . . 0.8(3) ?
    C3 C4 C5 C6 . . . . -0.6(3) ?
    C4 C5 C6 C1 . . . . -0.8(3) ?
    C4 C5 C6 C7 . . . . -179.96(18) ?
    N1 C1 C6 C5 . . . . -178.25(16) ?
    C2 C1 C6 C5 . . . . 2.0(3) ?
    N1 C1 C6 C7 . . . . 0.9(3) ?
    C2 C1 C6 C7 . . . . -178.77(17) ?
    C5 C6 C7 C8 . . . . 175.96(18) ?
    C1 C6 C7 C8 . . . . -3.2(3) ?
    C6 C7 C8 C9 . . . . 1.2(3) ?
    C1 N1 C9 C8 . . . . -5.6(3) ?
    C16 N1 C9 C8 . . . . 173.99(16) ?
    C1 N1 C9 C10 . . . . 173.83(16) ?
    C16 N1 C9 C10 . . . . -6.6(2) ?
    C7 C8 C9 N1 . . . . 3.2(3) ?
    C7 C8 C9 C10 . . . . -176.23(17) ?
    N1 C9 C10 C11 . . . . 166.39(17) ?
    C8 C9 C10 C11 . . . . -14.2(3) ?
    C9 C10 C11 C12 . . . . -178.56(17) ?
    C10 C11 C12 C13 . . . . -179.42(18) ?
    C10 C11 C12 S1 . . . . 1.4(3) ?
    C15 S1 C12 C11 . . . . 178.33(17) ?
    C15 S1 C12 C13 . . . . -0.98(15) ?
    C11 C12 C13 C14 . . . . -177.85(18) ?
    S1 C12 C13 C14 . . . . 1.5(2) ?
    C12 C13 C14 C15 . . . . -1.3(3) ?
    C13 C14 C15 S1 . . . . 0.6(3) ?
    C12 S1 C15 C14 . . . . 0.22(19) ?
loop_
    _geom_hbond_atom_site_label_D
    _geom_hbond_atom_site_label_H
    _geom_hbond_atom_site_label_A
    _geom_hbond_site_symmetry_A
    _geom_hbond_distance_DH
    _geom_hbond_distance_HA
    _geom_hbond_distance_DA
    _geom_hbond_angle_DHA
    _geom_hbond_publ_flag
    C10 H10A S1 1_555 0.93 2.8033 3.189(2) 106 y
    C11 H11A I1 2_666 0.93 3.0601 3.934(2) 157 y
    C16 H16B I1 1_455 0.96 3.0641 3.962(2) 156 y
