# Supplementary material for: 1-Methyl-2-[(E)-2-(2-thien­yl)ethen­yl]quinolinium iodide
Source: Acta Crystallogr Sect E Struct Rep Online. 2008 Jul 9;64(Pt 8):o1453–4. doi: 10.1107/S1600536808020734 (PMC2962084; doi:10.1107/S1600536808020734)
Supplement: Supplementary file 2 [file e-64-o1453-Isup2.hkl]

# 
# h,k,l, Fc-squared, Fo-squared, sigma(Fo-squared) and status flag 
# 
data_I
_shelx_title ' tksomeb_0m in P-1  (100K)' 
_shelx_refln_list_code          4 
_shelx_F_calc_maximum      255.09 
_exptl_crystal_F_000       372.00 
_reflns_d_resolution_high  0.7107 
 
loop_ 
 _symmetry_equiv_pos_as_xyz 
 'x, y, z' 
 '-x, -y, -z' 
 
_cell_length_a     7.8243 
_cell_length_b     9.6906 
_cell_length_c    10.7633 
_cell_angle_alpha  97.521 
_cell_angle_beta   95.338 
_cell_angle_gamma 112.758 
 
_shelx_F_squared_multiplier     1.000 
 
loop_ 
 _refln_index_h 
 _refln_index_k 
 _refln_index_l 
 _refln_F_squared_calc 
 _refln_F_squared_meas 
 _refln_F_squared_sigma 
 _refln_observed_status 
   1   0   0      419.58      497.64      6.85 o 
   2   0   0     7613.05     7957.58     92.52 o 
   3   0   0     7894.22     8161.21     98.63 o 
   4   0   0     1168.69     1229.52     15.19 o 
   5   0   0     2875.16     2919.72     39.63 o 
   6   0   0     1794.05     1786.17     44.43 o 
   7   0   0        4.51        8.08      1.77 o 
   8   0   0      627.32      628.48     12.05 o 
   9   0   0      613.88      635.49     25.24 o 
  10   0   0       18.14        8.57      3.68 o 
 -10   1   0      205.47      234.07      6.26 o 
  -9   1   0       36.81       29.47      3.05 o 
  -8   1   0      815.53      869.15     14.10 o 
  -7   1   0     1122.99     1150.78     16.32 o 
  -6   1   0        0.74        3.80      0.91 o 
  -5   1   0     1974.25     1972.17     32.38 o 
  -4   1   0     4156.31     4273.05     62.25 o 
  -3   1   0      199.37      193.37      5.25 o 
  -2   1   0    17288.95    18427.39    252.79 o 
  -1   1   0      894.25     1092.67     21.65 o 
   0   1   0      450.25      497.15     11.22 o 
   1   1   0    10945.18    11406.68    201.35 o 
   2   1   0     2281.26     2423.89     35.61 o 
   3   1   0     2371.16     2342.87     48.72 o 
   4   1   0     1432.84     1289.85     19.39 o 
   5   1   0      761.76      776.67     13.97 o 
   6   1   0     1364.04     1339.11     22.01 o 
   7   1   0     1692.46     1670.04     23.20 o 
   8   1   0       56.09       56.64      4.29 o 
   9   1   0      640.62      676.48     12.72 o 
 -10   2   0       45.40       52.06      3.77 o 
  -9   2   0      891.68      960.48     13.77 o 
  -8   2   0      130.81      127.37      4.20 o 
  -7   2   0      271.49      278.34      7.79 o 
  -6   2   0     1619.29     1677.30     23.74 o 
  -5   2   0      242.52      275.16      6.46 o 
  -4   2   0     2476.36     2520.75     30.93 o 
  -3   2   0     7284.51     7992.22     89.26 o 
  -2   2   0        4.46       21.02      1.76 o 
  -1   2   0    17549.31    18450.70    262.42 o 
   0   2   0     9410.43    10328.62    108.19 o 
   1   2   0     1409.20     1366.11     20.40 o 
   2   2   0     6807.24     6741.53     72.94 o 
   3   2   0     2377.79     2390.66     23.87 o 
   4   2   0     1783.02     1873.29     26.35 o 
   5   2   0     3411.43     3314.64     37.17 o 
   6   2   0      497.52      489.47      8.71 o 
   7   2   0      796.18      808.15     12.88 o 
   8   2   0      633.37      665.24     11.98 o 
   9   2   0       86.98       87.46      4.19 o 
 -10   3   0       94.36      102.34      4.40 o 
  -9   3   0        4.53        4.16      2.60 o 
  -8   3   0      786.20      839.97     18.99 o 
  -7   3   0      356.31      366.41     10.87 o 
  -6   3   0      208.59      225.45      8.13 o 
  -5   3   0     1345.56     1387.33     19.38 o 
  -4   3   0     1718.75     1876.32     23.76 o 
  -3   3   0     2185.40     2255.74     22.90 o 
  -2   3   0     9969.61    10658.46     79.36 o 
  -1   3   0      907.67     1090.91     26.67 o 
   0   3   0     4666.80     4729.37     50.79 o 
   1   3   0     2525.33     2518.76     24.57 o 
   2   3   0       39.98       54.84      2.44 o 
   3   3   0     2792.74     2693.69     27.19 o 
   4   3   0      993.32      944.05     13.17 o 
   5   3   0      426.98      442.62      8.28 o 
   6   3   0     1569.41     1558.86     20.89 o 
   7   3   0      267.93      257.91      7.03 o 
   8   3   0      311.81      307.03      8.41 o 
 -10   4   0      130.43      118.77      8.04 o 
  -9   4   0      531.68      523.95     12.10 o 
  -8   4   0      239.93      238.46      6.55 o 
  -7   4   0      294.53      288.07      6.59 o 
  -6   4   0     2725.26     2848.42     30.84 o 
  -5   4   0       30.27       35.89      2.26 o 
  -4   4   0     2211.04     2308.90     24.07 o 
  -3   4   0     1602.61     1637.49     13.15 o 
  -2   4   0      842.44      828.98     13.82 o 
  -1   4   0      230.38      190.96      3.26 o 
   0   4   0      983.47     1036.49     10.09 o 
   1   4   0     1633.86     1602.50     16.47 o 
   2   4   0     1418.05     1388.16     14.70 o 
   3   4   0      237.52      245.40      5.05 o 
   4   4   0     1183.94     1177.14     16.31 o 
   5   4   0     1236.87     1238.60     17.59 o 
   6   4   0       38.24       42.51      6.39 o 
   7   4   0      779.03      793.83     12.20 o 
   8   4   0      224.73      216.48      6.29 o 
 -10   5   0      248.82      251.72      8.81 o 
  -9   5   0       34.80       32.03      3.66 o 
  -8   5   0     1195.75     1189.08     16.73 o 
  -7   5   0      385.68      370.46      8.51 o 
  -6   5   0      253.40      233.39      5.26 o 
  -5   5   0     1763.32     1746.48     13.97 o 
  -4   5   0      361.18      360.79      3.59 o 
  -3   5   0     1298.02     1342.30     15.52 o 
  -2   5   0     6007.25     6395.93     52.13 o 
  -1   5   0      509.12      637.76      6.83 o 
   0   5   0     1864.36     1857.41     14.35 o 
   1   5   0      896.89      824.38      7.60 o 
   2   5   0      217.89      239.98      3.95 o 
   3   5   0     5097.23     5060.09     43.51 o 
   4   5   0       55.63       53.32      4.43 o 
   5   5   0      489.14      471.53      9.68 o 
   6   5   0      334.01      326.83      7.28 o 
   7   5   0       18.90        8.58      2.56 o 
  -8   6   0        5.25        5.04      1.96 o 
  -7   6   0      922.31      885.92     12.68 o 
  -6   6   0     1207.09     1190.79     10.50 o 
  -5   6   0      421.47      426.50      4.31 o 
  -4   6   0     2314.47     2252.16     19.82 o 
  -3   6   0      781.09      708.23      6.79 o 
  -2   6   0       74.19       72.69      2.35 o 
  -1   6   0     2664.69     2593.08     20.80 o 
   0   6   0       87.28       77.62      2.01 o 
   1   6   0     1408.68     1477.79     10.97 o 
   2   6   0        9.07       14.78      1.40 o 
   3   6   0      147.63      129.40      3.09 o 
   4   6   0      833.24      817.53     12.66 o 
   5   6   0      204.55      185.93      5.54 o 
   6   6   0       68.08       61.29      3.94 o 
   7   6   0       93.14       77.18      4.53 o 
  -8   7   0     1409.61     1367.58     45.50 o 
  -7   7   0        1.66        6.03      1.87 o 
  -6   7   0     2131.13     2037.56     21.99 o 
  -5   7   0     1694.89     1663.62     22.51 o 
  -4   7   0       12.07       19.66      2.35 o 
  -3   7   0     3115.53     3056.22     29.89 o 
  -2   7   0     1569.05     1450.03     19.80 o 
  -1   7   0      665.38      719.26      7.79 o 
   0   7   0     2640.75     2693.71     19.54 o 
   1   7   0      219.24      206.76      3.68 o 
   2   7   0     2057.85     2041.86     17.09 o 
   3   7   0     1019.08     1006.95     11.44 o 
   4   7   0        6.79        4.22      2.26 o 
   5   7   0      286.11      257.54      6.80 o 
   6   7   0      423.92      397.52      8.03 o 
  -8   8   0      586.25      593.59     10.08 o 
  -7   8   0      446.99      455.25     12.46 o 
  -6   8   0      216.39      226.39      5.00 o 
  -5   8   0     1976.44     1919.73     22.17 o 
  -4   8   0     2146.95     2155.61     22.32 o 
  -3   8   0        2.63        8.75      2.35 o 
  -2   8   0     2192.29     2270.92     29.27 o 
  -1   8   0     1930.47     1881.50     17.39 o 
   0   8   0      243.80      233.36      4.77 o 
   1   8   0     2202.86     2236.33     24.59 o 
   2   8   0      527.30      511.57      8.74 o 
   3   8   0       91.18       92.75      4.85 o 
   4   8   0      491.78      479.15     12.58 o 
   5   8   0      143.76      134.83      9.90 o 
  -9   9   0      481.33      507.29      9.55 o 
  -8   9   0      241.30      248.12      6.45 o 
  -7   9   0     1037.77     1053.44     17.20 o 
  -6   9   0     1490.32     1495.06     22.85 o 
  -5   9   0      354.88      379.24      6.13 o 
  -4   9   0     1337.59     1307.63     15.42 o 
  -3   9   0     3376.51     3247.55     32.98 o 
  -2   9   0       52.68       41.80      3.80 o 
  -1   9   0     1881.11     1927.52     17.63 o 
   0   9   0      891.80      926.63     12.72 o 
   1   9   0      122.22      111.51      5.09 o 
   2   9   0      640.83      639.45     12.35 o 
   3   9   0      670.70      676.66     12.07 o 
   4   9   0       57.50       58.59      5.80 o 
 -10  10   0      137.36      139.73      4.98 o 
  -9  10   0      113.01      103.99      4.62 o 
  -8  10   0      808.71      810.21     18.36 o 
  -7  10   0      189.06      202.45      6.55 o 
  -6  10   0      327.41      305.87      7.92 o 
  -5  10   0     1704.44     1705.80     21.75 o 
  -4  10   0       95.16      123.48      4.07 o 
  -3  10   0      655.26      655.97     10.54 o 
  -2  10   0     1762.41     1758.46     26.57 o 
  -1  10   0       11.87       19.15      2.39 o 
   0  10   0     1174.49     1134.48     32.95 o 
   1  10   0     1769.91     1825.75     25.85 o 
   2  10   0       52.71       53.89      4.51 o 
   3  10   0      396.66      440.49     11.65 o 
  -9  11   0       53.63       57.04      4.08 o 
  -8  11   0        0.01       -0.48      2.32 o 
  -7  11   0      666.92      666.22     16.32 o 
  -6  11   0      361.09      372.20      8.04 o 
  -5  11   0       94.35       85.02      4.67 o 
  -4  11   0     1198.50     1187.87     17.61 o 
  -3  11   0      263.86      285.62      7.57 o 
  -2  11   0      695.46      700.83     10.22 o 
  -1  11   0      845.64      873.39     16.22 o 
   0  11   0       17.30       19.83      3.36 o 
   1  11   0      119.08      119.19      6.07 o 
   2  11   0      562.56      624.66     14.97 o 
  -8  12   0      409.77      387.92     10.58 o 
  -7  12   0        3.35        2.08      2.15 o 
  -6  12   0      437.41      427.13      9.27 o 
  -5  12   0      500.43      517.49     10.58 o 
  -4  12   0       77.39       71.21      4.48 o 
  -3  12   0      558.45      592.81     11.95 o 
  -2  12   0      123.42      140.39      9.40 o 
  -1  12   0      200.83      207.47      9.20 o 
   0  12   0      590.92      669.77     13.68 o 
  -7  13   0      269.80      264.06      9.17 o 
  -6  13   0       19.70       13.00      2.96 o 
  -5  13   0       85.16       75.04      4.74 o 
  -4  13   0       31.37       33.96      3.78 o 
  -3  13   0       20.65       12.82      5.18 o 
  -2  13   0      331.50      347.98     11.33 o 
   2 -13   1      505.80      542.52     14.46 o 
   3 -13   1      540.47      576.79     20.19 o 
   4 -13   1       65.02       50.80      4.29 o 
   5 -13   1      339.67      371.89     15.42 o 
   6 -13   1      602.95      605.22     11.98 o 
   7 -13   1       22.25       28.54      3.78 o 
   0 -12   1       78.94       83.87      5.61 o 
   1 -12   1      698.06      750.02     11.97 o 
   2 -12   1      161.86      154.34      8.70 o 
   3 -12   1      381.70      393.32     12.30 o 
   4 -12   1      895.86      960.26     16.65 o 
   5 -12   1       49.95       42.06      3.53 o 
   6 -12   1      256.92      289.51      7.43 o 
   7 -12   1      754.63      795.24     13.19 o 
   8 -12   1        0.65       -2.69      2.17 o 
  -2 -11   1        0.08       -2.03      2.91 o 
  -1 -11   1      230.68      229.21     10.00 o 
   0 -11   1      417.09      437.54     10.30 o 
   1 -11   1      137.11      151.97      5.14 o 
   2 -11   1      786.54      852.50     11.51 o 
   3 -11   1      590.76      545.00      9.60 o 
   4 -11   1      184.13      203.89      5.58 o 
   5 -11   1     1043.82     1074.24     16.01 o 
   6 -11   1      208.35      184.25      8.49 o 
   7 -11   1      294.16      325.36     10.09 o 
   8 -11   1      696.33      701.21     16.37 o 
   9 -11   1       19.72       15.25      2.70 o 
  -3 -10   1       42.78       36.69      4.65 o 
  -2 -10   1      504.34      517.95     11.37 o 
  -1 -10   1        6.55        4.30      2.76 o 
   0 -10   1      390.85      414.96      9.87 o 
   1 -10   1      801.17      802.32     11.69 o 
   2 -10   1      104.44       88.55      5.68 o 
   3 -10   1      447.70      492.14      8.52 o 
   4 -10   1      428.81      411.80      7.47 o 
   5 -10   1       83.79       85.56      3.49 o 
   6 -10   1     1048.17     1060.77     14.71 o 
   7 -10   1        5.91        8.25      2.16 o 
   8 -10   1      205.13      217.77      6.59 o 
   9 -10   1      694.34      707.18     12.88 o 
  -4  -9   1      347.40      322.57     14.84 o 
  -3  -9   1      623.07      602.87     17.56 o 
  -2  -9   1       28.80       28.29      3.41 o 
  -1  -9   1      428.89      445.28     10.41 o 
   0  -9   1      165.10      154.49      5.64 o 
   1  -9   1      112.38      130.09      3.55 o 
   2  -9   1      951.83      926.49      9.79 o 
   3  -9   1       68.16       63.49      3.06 o 
   4  -9   1      413.68      414.88      7.05 o 
   5  -9   1      624.60      637.77      8.99 o 
   6  -9   1      193.94      190.93      6.00 o 
   7  -9   1     2859.12     2896.32     39.12 o 
   8  -9   1      293.96      297.45      6.96 o 
   9  -9   1      134.06      130.40      8.30 o 
  -5  -8   1      518.08      510.04     18.53 o 
  -4  -8   1      101.35       94.18      6.19 o 
  -3  -8   1      123.25      112.10      4.25 o 
  -2  -8   1      597.32      607.15      9.68 o 
  -1  -8   1       39.21       32.11      2.88 o 
   0  -8   1      605.05      585.75      8.05 o 
   1  -8   1      646.49      609.61      8.03 o 
   2  -8   1       16.58       24.92      1.79 o 
   3  -8   1     1680.35     1751.34     19.57 o 
   4  -8   1      303.11      295.18     10.49 o 
   5  -8   1     1034.81     1032.88     14.47 o 
   6  -8   1      158.18      157.35      4.10 o 
   7  -8   1       51.02       46.07      2.47 o 
   8  -8   1      464.15      460.63      9.55 o 
  -6  -7   1      476.05      462.60      7.99 o 
  -5  -7   1       93.79       86.62      4.32 o 
  -4  -7   1     1157.54     1198.65     12.93 o 
  -3  -7   1      410.39      407.38      5.40 o 
  -2  -7   1      709.25      667.92      8.21 o 
  -1  -7   1     1965.09     1892.97     18.91 o 
   0  -7   1      299.77      284.86      4.13 o 
   1  -7   1     1234.61     1338.76     12.34 o 
   2  -7   1     2377.18     2339.66     25.81 o 
   3  -7   1      147.14      132.68      3.36 o 
   4  -7   1     1556.37     1607.07     19.90 o 
   5  -7   1     1262.58     1257.79     16.08 o 
   6  -7   1      473.65      475.34      7.16 o 
   7  -7   1     1438.69     1486.58     21.31 o 
   8  -7   1      122.22      144.83     12.55 o 
   9  -7   1      119.54      111.72     11.89 o 
  -7  -6   1        1.45        2.65      1.91 o 
  -6  -6   1      892.61      900.10     12.22 o 
  -5  -6   1     1078.43     1088.42     13.31 o 
  -4  -6   1      178.76      147.84      4.65 o 
  -3  -6   1     1491.34     1418.97     11.82 o 
  -2  -6   1      893.40      858.76      7.97 o 
  -1  -6   1      900.14      869.10      7.71 o 
   0  -6   1     3286.77     3222.73     22.23 o 
   1  -6   1      762.38      673.07      7.73 o 
   2  -6   1      952.80      981.21     11.84 o 
   3  -6   1     4312.10     4356.33     40.57 o 
   4  -6   1       44.89       42.93      2.46 o 
   5  -6   1     1934.69     2029.27     15.25 o 
   6  -6   1     2008.53     2110.46     16.93 o 
   7  -6   1        1.34        3.29      1.55 o 
   8  -6   1      932.76      954.83     21.08 o 
  -7  -5   1      566.27      593.21      9.44 o 
  -6  -5   1        4.75        6.09      1.94 o 
  -5  -5   1     1123.26     1075.53     14.55 o 
  -4  -5   1      511.03      513.47      9.74 o 
  -3  -5   1      145.15      115.14      2.71 o 
  -2  -5   1     3321.57     3190.25     23.79 o 
  -1  -5   1     3643.61     3603.00     24.52 o 
   0  -5   1      338.59      353.23      4.01 o 
   1  -5   1    10894.54    11229.63    102.82 o 
   2  -5   1     2014.68     2095.04     20.57 o 
   3  -5   1     1152.22     1198.46     12.50 o 
   4  -5   1     5568.75     5749.39     39.58 o 
   5  -5   1       83.16       73.04      1.81 o 
   6  -5   1      606.47      606.69     10.99 o 
   7  -5   1     1850.38     1872.79     26.40 o 
   8  -5   1       33.00       38.24      3.07 o 
   9  -5   1      525.60      531.07     11.91 o 
  10  -5   1       76.43       82.66      9.80 o 
  -8  -4   1      129.49      120.80      5.70 o 
  -7  -4   1      589.68      568.87      9.89 o 
  -6  -4   1     1174.90     1175.92     13.97 o 
  -5  -4   1      183.40      190.07      4.91 o 
  -4  -4   1     4385.95     4220.94     40.62 o 
  -3  -4   1     3499.14     3500.70     27.85 o 
  -2  -4   1      129.67      110.04      2.43 o 
  -1  -4   1     7417.24     7674.82     57.30 o 
   0  -4   1     5789.43     6063.41     49.78 o 
   1  -4   1      114.03      107.11      2.20 o 
   2  -4   1     7851.93     7879.16    103.19 o 
   3  -4   1     2853.78     3031.03     25.59 o 
   4  -4   1      378.82      327.91      7.04 o 
   5  -4   1     8048.17     8252.06     93.51 o 
   6  -4   1      815.76      831.30     13.84 o 
   7  -4   1      783.85      769.19     13.96 o 
   8  -4   1     1654.10     1691.30     30.24 o 
   9  -4   1      414.54      451.08     39.09 o 
  10  -4   1     1248.60     1274.86     41.65 o 
  -8  -3   1      440.12      436.93      7.85 o 
  -7  -3   1      130.44      131.16      4.15 o 
  -6  -3   1      539.02      525.92      8.51 o 
  -5  -3   1      915.68      915.76     13.41 o 
  -4  -3   1      138.55      154.25      4.24 o 
  -3  -3   1     2683.45     2708.39     30.58 o 
  -2  -3   1     5125.34     5300.41     49.92 o 
  -1  -3   1       26.38       43.34      1.53 o 
   0  -3   1     5410.22     5398.21     59.03 o 
   1  -3   1     9052.26     9709.79    168.64 o 
   2  -3   1     1062.83      978.00     15.15 o 
   3  -3   1     7098.56     7047.09     91.78 o 
   4  -3   1     2608.33     2599.14     31.62 o 
   5  -3   1      194.28      163.95      4.77 o 
   6  -3   1     4285.56     4148.65     50.55 o 
   7  -3   1      680.00      692.77     13.16 o 
   8  -3   1      976.94      952.07     20.69 o 
   9  -3   1       66.84       77.54      6.35 o 
  10  -3   1      126.20      141.25      5.26 o 
  -9  -2   1      349.70      353.05      7.03 o 
  -8  -2   1       16.61       19.75      2.34 o 
  -7  -2   1      938.69      955.24     11.60 o 
  -6  -2   1      243.22      256.00      5.38 o 
  -5  -2   1      645.22      617.04     10.77 o 
  -4  -2   1     4772.74     4986.84     56.62 o 
  -3  -2   1     1114.08     1313.23     15.73 o 
  -2  -2   1     4043.18     3965.85     44.46 o 
  -1  -2   1    12386.79    12788.39    133.87 o 
   0  -2   1      660.61      992.08     14.71 o 
   1  -2   1     3512.95     3445.26     45.71 o 
   2  -2   1     8972.72     9550.66    172.09 o 
   3  -2   1      156.45      185.04      6.77 o 
   4  -2   1     5832.79     5730.37     82.03 o 
   5  -2   1     3228.89     3353.89     51.01 o 
   6  -2   1      104.76      105.65      5.78 o 
   7  -2   1     2516.25     2511.59     47.03 o 
   8  -2   1      909.50      919.16     14.63 o 
   9  -2   1      786.46      778.86     13.51 o 
  10  -2   1      840.09      851.71     21.29 o 
  -9  -1   1       38.81       38.80      3.22 o 
  -8  -1   1      496.46      509.79      9.14 o 
  -7  -1   1      100.79      105.94      4.52 o 
  -6  -1   1     1353.41     1389.07     19.21 o 
  -5  -1   1     2056.79     2322.66     35.90 o 
  -4  -1   1      188.03      182.65      3.60 o 
  -3  -1   1     4301.01     4588.63     73.29 o 
  -2  -1   1     1639.88     1956.12     24.11 o 
  -1  -1   1     1980.25     1829.39     20.97 o 
   0  -1   1       18.17       26.74      2.76 o 
   2  -1   1     3547.81     3473.14     64.96 o 
   3  -1   1     3658.15     3700.94     53.53 o 
   4  -1   1        0.56        4.26      1.77 o 
   5  -1   1     3141.85     3183.61     30.74 o 
   6  -1   1     1927.96     2006.73     24.90 o 
   7  -1   1      156.37      144.85      5.14 o 
   8  -1   1     1154.91     1158.42     17.49 o 
   9  -1   1      321.46      339.57      9.62 o 
  10  -1   1       73.28       64.59      4.96 o 
 -10   0   1      580.17      559.70     13.97 o 
  -9   0   1      186.85      190.99      8.67 o 
  -8   0   1       52.78       51.12      3.25 o 
  -7   0   1      992.62     1050.06     15.76 o 
  -6   0   1       45.73       46.87      3.36 o 
  -5   0   1      426.23      431.28      6.67 o 
  -4   0   1     2356.62     2573.59     29.59 o 
  -3   0   1       96.74      127.12      3.05 o 
  -2   0   1      833.28      758.16      9.11 o 
  -1   0   1     1995.80     2344.59     17.31 o 
   1   0   1     2651.94     2925.78     54.46 o 
   2   0   1     4217.07     4526.38     64.25 o 
   3   0   1     1268.58     1370.43     16.68 o 
   4   0   1     8120.52     8784.77     88.05 o 
   5   0   1       77.29       79.01      2.87 o 
   6   0   1     1464.52     1504.71     23.62 o 
   7   0   1     1087.35     1137.14     19.88 o 
   8   0   1       93.48       92.91      4.65 o 
   9   0   1      400.39      421.30     11.60 o 
 -10   1   1       75.24       69.30      3.71 o 
  -9   1   1      499.07      510.44      9.17 o 
  -8   1   1      874.56      895.29     12.77 o 
  -7   1   1        1.20        4.89      1.38 o 
  -6   1   1     4047.34     4242.79     53.43 o 
  -5   1   1     1473.54     1499.29     21.07 o 
  -4   1   1     1289.91     1338.14     21.64 o 
  -3   1   1     3240.85     3503.80     36.34 o 
  -2   1   1     2705.86     2938.59     31.27 o 
  -1   1   1     1968.32     2166.70     17.50 o 
   0   1   1     1947.82     2000.73     28.77 o 
   1   1   1        2.09        2.52      1.13 o 
   2   1   1     4249.65     4638.41     87.14 o 
   3   1   1      897.90      890.23     20.62 o 
   4   1   1      112.61      124.58      4.32 o 
   5   1   1     1638.62     1711.92     33.28 o 
   6   1   1      172.92      195.39      6.57 o 
   7   1   1      244.70      265.05     14.31 o 
   8   1   1     1221.18     1201.66     22.45 o 
   9   1   1        1.37        0.84      2.76 o 
 -10   2   1      535.46      549.14      9.09 o 
  -9   2   1      203.89      201.59      4.49 o 
  -8   2   1      688.39      694.95     10.18 o 
  -7   2   1     1947.93     1907.33     23.50 o 
  -6   2   1       49.41       50.03      2.88 o 
  -5   2   1     1542.90     1526.73     18.08 o 
  -4   2   1     2180.00     2147.14     25.73 o 
  -3   2   1       66.44       54.87      1.79 o 
  -2   2   1       83.24      145.71      2.17 o 
  -1   2   1     2589.32     2541.84     22.26 o 
   0   2   1      618.72      791.07     12.07 o 
   1   2   1     4263.21     4505.34     49.14 o 
   2   2   1      466.29      423.13      7.90 o 
   3   2   1     2057.35     2370.83     26.64 o 
   4   2   1     2566.55     2649.54     29.96 o 
   5   2   1       49.56       60.82      5.94 o 
   6   2   1      765.29      766.60     11.92 o 
   7   2   1      119.96      122.40      4.63 o 
   8   2   1        1.06        5.64      2.18 o 
   9   2   1      329.40      320.44      8.38 o 
 -10   3   1      310.25      310.72      7.81 o 
  -9   3   1     1312.90     1358.82     17.31 o 
  -8   3   1      183.18      187.32     10.08 o 
  -7   3   1     1033.68     1055.54     15.02 o 
  -6   3   1     3389.85     3277.24     35.13 o 
  -5   3   1       85.53       77.08      2.90 o 
  -4   3   1     3418.48     3391.84     34.40 o 
  -3   3   1     3403.18     3109.43     27.12 o 
  -2   3   1       19.66        1.39      0.61 o 
  -1   3   1     8805.12     9321.49     85.26 o 
   0   3   1     6926.83     6980.72     63.87 o 
   1   3   1      594.38      799.17     10.85 o 
   2   3   1     7020.01     7385.71     66.17 o 
   3   3   1     1472.37     1364.74     25.35 o 
   4   3   1      262.44      303.11      8.02 o 
   5   3   1     1495.32     1484.73     19.61 o 
   6   3   1      109.23       95.55      8.81 o 
   7   3   1      452.29      434.89     10.56 o 
   8   3   1      267.32      256.40      7.51 o 
 -10   4   1      630.99      629.06     17.35 o 
  -9   4   1      125.17      133.85      7.57 o 
  -8   4   1     2027.39     1999.15     25.94 o 
  -7   4   1      338.98      316.66      6.98 o 
  -6   4   1      567.62      560.34      9.09 o 
  -5   4   1     3891.03     3729.22     38.21 o 
  -4   4   1     1519.10     1464.44     14.09 o 
  -3   4   1     3087.67     3081.65     27.40 o 
  -2   4   1     5478.49     5174.73     44.64 o 
  -1   4   1      105.55       70.84      3.08 o 
   0   4   1     4890.56     5193.78     48.49 o 
   1   4   1     3956.56     3983.32     30.89 o 
   2   4   1       33.96       46.24      2.09 o 
   3   4   1     1059.50     1109.43     12.57 o 
   4   4   1     1274.78     1191.04     16.58 o 
   5   4   1       71.17       78.69      3.97 o 
   6   4   1      709.90      685.96     12.29 o 
   7   4   1      132.35      119.25      5.34 o 
   8   4   1      107.25      103.41      4.77 o 
 -11   5   1       36.63       29.97      5.17 o 
 -10   5   1      594.30      634.41     14.13 o 
  -9   5   1      588.47      596.98     12.69 o 
  -8   5   1       84.28       86.39      4.16 o 
  -7   5   1     3527.73     3601.98     38.69 o 
  -6   5   1      544.67      490.96      8.20 o 
  -5   5   1      689.51      713.14      7.64 o 
  -4   5   1     4322.66     4078.10     32.13 o 
  -3   5   1      408.97      377.49      4.52 o 
  -2   5   1     2423.88     2492.55     21.40 o 
  -1   5   1     6947.01     6972.72     57.33 o 
   0   5   1      878.22      857.19     10.59 o 
   1   5   1     2981.34     3086.71     22.93 o 
   2   5   1     6631.72     6371.34     48.70 o 
   3   5   1        0.06        0.81      1.15 o 
   4   5   1     1385.50     1303.00     18.38 o 
   5   5   1     1374.44     1314.48     19.21 o 
   6   5   1       34.70       27.88      3.22 o 
   7   5   1      835.29      877.13     13.73 o 
  -9   6   1      726.85      756.51     17.28 o 
  -8   6   1      428.13      438.65     10.65 o 
  -7   6   1        0.48        3.50      1.57 o 
  -6   6   1     2723.07     2705.23     22.70 o 
  -5   6   1     1306.51     1321.96     12.14 o 
  -4   6   1      495.61      498.24      5.77 o 
  -3   6   1     7780.65     8053.94     56.77 o 
  -2   6   1     1147.92     1126.61     11.67 o 
  -1   6   1     2306.51     2234.78     18.36 o 
   0   6   1     4513.80     4456.83     32.19 o 
   1   6   1      795.02      755.88      7.05 o 
   2   6   1      661.91      658.54      7.75 o 
   3   6   1     1814.93     1749.57     17.39 o 
   4   6   1       30.00       21.35      3.06 o 
   5   6   1      707.98      698.38     13.02 o 
   6   6   1      265.53      244.12      6.76 o 
  -8   7   1      734.62      727.03     16.34 o 
  -7   7   1     1039.30     1065.90     14.40 o 
  -6   7   1        5.52        7.70      1.34 o 
  -5   7   1     1858.84     1868.28     18.39 o 
  -4   7   1     1004.20     1016.40      9.95 o 
  -3   7   1      173.64      148.34      3.66 o 
  -2   7   1     2493.08     2388.44     21.58 o 
  -1   7   1     1387.41     1393.58     12.84 o 
   0   7   1      372.06      333.61      4.25 o 
   1   7   1     1579.76     1517.02     13.19 o 
   2   7   1      746.71      701.15      9.27 o 
   3   7   1      823.85      805.48     10.14 o 
   4   7   1     1282.75     1277.71     28.88 o 
   5   7   1       29.86       30.23      3.18 o 
   6   7   1      694.12      746.05     14.76 o 
  -9   8   1      647.33      639.09     15.41 o 
  -8   8   1      442.09      432.10     11.19 o 
  -7   8   1      606.11      596.96     10.79 o 
  -6   8   1     1038.95     1059.26     15.33 o 
  -5   8   1       12.46        8.37      1.37 o 
  -4   8   1     1277.42     1256.84     13.53 o 
  -3   8   1     1347.43     1422.42     18.20 o 
  -2   8   1       21.07       16.23      1.63 o 
  -1   8   1     1908.02     1871.45     16.80 o 
   0   8   1     1312.25     1287.48     15.66 o 
   1   8   1      157.24      144.18      4.76 o 
   2   8   1     1480.03     1491.73     20.18 o 
   3   8   1      286.34      279.63      8.74 o 
   4   8   1      451.43      459.82     10.52 o 
   5   8   1      694.00      692.98     17.13 o 
 -10   9   1      224.08      221.20      6.87 o 
  -9   9   1       45.82       47.59      4.18 o 
  -8   9   1       18.84       19.88      3.15 o 
  -7   9   1      634.81      606.82     11.82 o 
  -6   9   1       57.07       54.27      4.85 o 
  -5   9   1      912.47      915.04     12.18 o 
  -4   9   1       87.22       90.96      3.50 o 
  -3   9   1      228.90      209.43      7.73 o 
  -2   9   1      631.05      620.42      7.22 o 
  -1   9   1      205.44      198.44      3.99 o 
   0   9   1      455.42      468.86      9.77 o 
   1   9   1      211.21      208.27      6.61 o 
   2   9   1       55.82       54.62      4.85 o 
   3   9   1      543.96      561.54     10.74 o 
   4   9   1       55.19       48.20      6.34 o 
  -9  10   1     1508.65     1533.59     32.31 o 
  -8  10   1       28.69       25.77      2.93 o 
  -7  10   1      231.39      218.00     10.59 o 
  -6  10   1      303.66      313.76      9.28 o 
  -5  10   1        0.48        1.30      1.64 o 
  -4  10   1      601.34      578.83     15.06 o 
  -3  10   1      135.34      148.34      7.01 o 
  -2  10   1       44.81       35.67      2.13 o 
  -1  10   1      383.41      383.59      7.46 o 
   0  10   1       52.92       64.05      4.35 o 
   1  10   1      414.28      399.22     11.09 o 
   2  10   1      388.00      405.59     11.43 o 
   3  10   1        4.66        7.79      3.50 o 
  -9  11   1        8.11       10.42      2.65 o 
  -8  11   1      418.82      420.11     10.46 o 
  -7  11   1       82.96       84.10      4.02 o 
  -6  11   1      115.44       99.69      4.30 o 
  -5  11   1      233.27      247.66      6.71 o 
  -4  11   1      208.33      201.03      6.50 o 
  -3  11   1      404.28      404.33     11.01 o 
  -2  11   1      399.15      405.05     11.09 o 
  -1  11   1       12.39       21.56      4.38 o 
   0  11   1      450.22      479.29     10.87 o 
   1  11   1       56.87       66.08      5.84 o 
  -8  12   1       12.87        8.23      2.31 o 
  -7  12   1      434.19      433.28      9.25 o 
  -6  12   1      214.60      218.27      6.64 o 
  -5  12   1      146.64      115.03      5.10 o 
  -4  12   1      477.60      500.51     10.68 o 
  -3  12   1      205.59      232.44      7.36 o 
  -2  12   1      162.96      156.93     11.59 o 
  -1  12   1      179.68      194.24      9.00 o 
   0  12   1        5.90       17.32      9.40 o 
  -6  13   1      398.09      406.75      9.66 o 
  -5  13   1      333.36      362.50      9.26 o 
  -4  13   1       49.53       40.30      3.96 o 
  -3  13   1      471.50      497.02     18.53 o 
   2 -13   2      563.85      558.64     13.21 o 
   3 -13   2      132.80      150.93      7.58 o 
   4 -13   2      361.95      372.58      9.47 o 
   5 -13   2       18.03       16.05      3.00 o 
   6 -13   2      166.79      178.18     12.24 o 
   7 -13   2      327.18      345.48      8.53 o 
  -1 -12   2      106.20      112.58      6.29 o 
   0 -12   2      433.70      447.78     10.90 o 
   1 -12   2        0.10        0.07      2.27 o 
   2 -12   2       47.23       55.68      4.36 o 
   3 -12   2      143.34      142.69      5.59 o 
   4 -12   2        8.20        5.22      2.19 o 
   5 -12   2      403.62      429.22      9.41 o 
   6 -12   2       28.97       29.11      3.06 o 
   7 -12   2       85.76       82.06      4.29 o 
   8 -12   2      366.25      343.38      9.64 o 
  -2 -11   2      588.91      635.04     13.29 o 
  -1 -11   2      354.06      361.90      9.70 o 
   0 -11   2       89.09      108.97      5.75 o 
   1 -11   2      640.34      660.26     10.68 o 
   2 -11   2      219.85      202.22      5.25 o 
   3 -11   2      471.25      487.83      9.00 o 
   4 -11   2      793.67      791.57     11.93 o 
   5 -11   2        5.70        2.98      1.73 o 
   6 -11   2      605.94      618.23     15.31 o 
   7 -11   2      582.17      587.66     12.77 o 
   8 -11   2        8.35        3.51      2.34 o 
   9 -11   2      304.73      291.79      8.05 o 
  -3 -10   2      182.16      182.18      7.26 o 
  -2 -10   2        3.90        4.81      2.80 o 
  -1 -10   2      768.43      786.08     14.35 o 
   0 -10   2     1167.97     1132.39     33.53 o 
   1 -10   2       76.71       91.33      3.51 o 
   2 -10   2     1771.86     1750.62     18.44 o 
   3 -10   2      340.94      339.36      6.96 o 
   4 -10   2      341.97      357.29     16.01 o 
   5 -10   2     1326.76     1324.96     17.75 o 
   6 -10   2       56.40       55.13      2.89 o 
   7 -10   2      120.10      115.51      4.52 o 
   8 -10   2      330.08      331.54      8.23 o 
   9 -10   2        4.58        5.72      2.09 o 
  -4  -9   2      186.19      192.91      8.50 o 
  -3  -9   2     1151.65     1196.83     16.10 o 
  -2  -9   2     1479.38     1504.80     22.07 o 
  -1  -9   2       17.90       17.47      2.77 o 
   0  -9   2     1965.21     1882.66     21.58 o 
   1  -9   2      988.38     1059.47     11.16 o 
   2  -9   2       17.99       29.90      1.95 o 
   3  -9   2     2259.88     2238.40     24.15 o 
   4  -9   2      912.08      838.03     11.19 o 
   5  -9   2      202.83      220.06      6.43 o 
   6  -9   2     1268.92     1273.52     17.93 o 
   7  -9   2      567.27      552.40     16.30 o 
   8  -9   2      105.18      107.96      5.35 o 
   9  -9   2      809.45      846.32     18.93 o 
  -5  -8   2      291.81      269.86     13.28 o 
  -4  -8   2      740.28      743.51     14.23 o 
  -3  -8   2      269.57      259.83      6.15 o 
  -2  -8   2      683.88      681.07     10.47 o 
  -1  -8   2     2428.37     2438.79     23.39 o 
   0  -8   2      339.16      305.36      5.50 o 
   1  -8   2     3629.56     3393.83     27.68 o 
   2  -8   2     2834.07     2768.41     28.44 o 
   3  -8   2       98.10      104.85      4.68 o 
   4  -8   2     2119.58     2111.31     22.08 o 
   5  -8   2     3478.33     3505.06     39.96 o 
   6  -8   2      134.55      141.07      4.20 o 
   7  -8   2     1315.76     1326.36     16.19 o 
   8  -8   2      388.54      386.01      9.52 o 
   9  -8   2      121.58      129.98     12.75 o 
  -6  -7   2      334.83      329.29      7.36 o 
  -5  -7   2      144.83      143.13      4.34 o 
  -4  -7   2      286.74      268.34      4.79 o 
  -3  -7   2     2025.50     2037.14     16.23 o 
  -2  -7   2      603.59      592.31      6.45 o 
  -1  -7   2     1527.88     1464.97     13.76 o 
   0  -7   2     3218.45     3343.74     24.97 o 
   1  -7   2      151.91      162.12      2.79 o 
   2  -7   2     2337.68     2348.93     24.13 o 
   3  -7   2     3866.74     3823.94     36.79 o 
   4  -7   2       42.99       46.94      2.52 o 
   5  -7   2      747.23      722.91     10.67 o 
   6  -7   2     1622.44     1564.12     19.22 o 
   7  -7   2        4.85       10.62      1.84 o 
   8  -7   2     1258.26     1237.90     30.59 o 
   9  -7   2      348.03      339.40     19.66 o 
  -7  -6   2      226.34      216.79      6.06 o 
  -6  -6   2        5.96        4.78      1.85 o 
  -5  -6   2      573.32      563.05      7.58 o 
  -4  -6   2     2536.00     2474.93     21.96 o 
  -3  -6   2       76.28       74.22      2.57 o 
  -2  -6   2     2923.64     2930.77     22.50 o 
  -1  -6   2     1315.03     1435.77     11.29 o 
   0  -6   2      994.94      874.90      6.98 o 
   1  -6   2     5007.59     4907.67     37.49 o 
   2  -6   2      368.78      395.58      5.95 o 
   3  -6   2     1961.74     1869.33     18.96 o 
   4  -6   2     4412.08     4220.13     39.61 o 
   5  -6   2      294.82      306.64      4.26 o 
   6  -6   2     2089.76     1979.98     19.74 o 
   7  -6   2     1872.13     1752.01     51.14 o 
   8  -6   2        1.95        4.52      4.72 o 
  -7  -5   2       92.30       82.27      3.62 o 
  -6  -5   2      850.00      835.52      9.73 o 
  -5  -5   2       80.38       72.11      2.90 o 
  -4  -5   2       23.31       22.95      1.69 o 
  -3  -5   2     1604.82     1632.59     13.68 o 
  -2  -5   2        2.02        2.85      0.91 o 
  -1  -5   2     3209.40     3138.93     21.68 o 
   0  -5   2      159.52      132.98      2.18 o 
   1  -5   2      412.57      299.85      5.11 o 
   2  -5   2     3083.03     3027.76     28.84 o 
   3  -5   2     1828.08     1939.42     24.28 o 
   4  -5   2     1097.58     1017.55      8.91 o 
   5  -5   2     2413.55     2286.30     22.14 o 
   6  -5   2       42.52       44.97      2.97 o 
   7  -5   2     1091.71     1076.68     17.46 o 
   8  -5   2     1011.85     1039.85     21.04 o 
   9  -5   2       32.66       30.15      5.84 o 
  10  -5   2      434.62      437.38     14.11 o 
  -8  -4   2      151.19      145.18      5.79 o 
  -7  -4   2      299.60      280.87      5.29 o 
  -6  -4   2       91.34       95.74      3.40 o 
  -5  -4   2     3248.51     3286.71     30.22 o 
  -4  -4   2      572.60      605.64      7.54 o 
  -3  -4   2      523.56      484.10      5.36 o 
  -2  -4   2     1936.00     1981.17     15.32 o 
  -1  -4   2     1296.27     1620.25     13.78 o 
   0  -4   2     5797.55     6035.06     45.56 o 
   1  -4   2     2335.45     2484.84     28.24 o 
   2  -4   2      198.21      180.46      4.84 o 
   3  -4   2     2642.71     2612.44     22.47 o 
   4  -4   2      415.19      387.63      5.50 o 
   5  -4   2      271.69      247.48      9.63 o 
   6  -4   2     2116.60     2089.69     28.04 o 
   7  -4   2      234.06      239.68      7.11 o 
   8  -4   2      427.35      413.01     12.20 o 
   9  -4   2     1677.77     1697.66     37.33 o 
  10  -4   2      135.17      147.78     11.89 o 
  -8  -3   2       94.59       98.48      4.21 o 
  -7  -3   2      668.09      664.63      8.92 o 
  -6  -3   2     1279.73     1300.80     13.39 o 
  -5  -3   2      223.18      226.85      4.57 o 
  -4  -3   2     1047.41     1049.40      9.97 o 
  -3  -3   2     1793.43     1811.45     15.72 o 
  -2  -3   2      435.62      411.46      5.98 o 
  -1  -3   2      404.70      360.55      4.19 o 
   0  -3   2     1031.07     1080.90     10.53 o 
   1  -3   2     1017.78     1059.65     16.38 o 
   2  -3   2     3276.18     3511.89     38.42 o 
   3  -3   2      776.24      823.18      9.79 o 
   4  -3   2     4199.96     4543.03     86.35 o 
   5  -3   2     1101.90     1160.92     21.12 o 
   6  -3   2      207.82      217.48      7.70 o 
   7  -3   2     1098.08     1078.92     30.09 o 
   8  -3   2      651.85      638.07     16.23 o 
   9  -3   2      116.30      108.73      5.57 o 
  10  -3   2      367.38      392.25     27.40 o 
  -9  -2   2       67.66       66.31      3.73 o 
  -8  -2   2      792.32      848.33     11.21 o 
  -7  -2   2      428.08      447.36      6.67 o 
  -6  -2   2      291.90      293.10      4.85 o 
  -5  -2   2     1991.07     1929.56     18.38 o 
  -4  -2   2      356.21      384.97      5.12 o 
  -3  -2   2     1396.23     1335.60     11.21 o 
  -2  -2   2     3578.84     3547.01     27.79 o 
  -1  -2   2       68.71       97.19      1.97 o 
   0  -2   2     7865.70     8658.60     91.97 o 
   1  -2   2     3372.37     3524.37     39.08 o 
   2  -2   2     1487.94     1749.13     23.53 o 
   3  -2   2     1369.45     1501.58     20.75 o 
   4  -2   2      350.31      380.01      6.85 o 
   5  -2   2      314.00      359.65      9.27 o 
   6  -2   2     1415.76     1562.23     20.27 o 
   7  -2   2        0.13        2.82      1.46 o 
   8  -2   2      145.91      141.97      5.48 o 
   9  -2   2      657.04      702.27     15.34 o 
  10  -2   2        1.19        4.92      2.42 o 
  -9  -1   2      596.22      600.38      9.10 o 
  -8  -1   2       82.52       79.43      3.45 o 
  -7  -1   2     1840.94     1883.02     19.46 o 
  -6  -1   2     2014.41     2050.94     20.11 o 
  -5  -1   2      769.88      728.56      8.71 o 
  -4  -1   2     4475.45     4390.84     43.76 o 
  -3  -1   2     1981.43     1922.38     22.59 o 
  -2  -1   2     3528.23     3676.23     29.31 o 
  -1  -1   2    18681.94    19314.86    143.07 o 
   0  -1   2       25.34        1.87      1.00 o 
   1  -1   2     8116.10     9258.81    168.90 o 
   2  -1   2     4013.24     4204.82     78.51 o 
   3  -1   2        2.83       13.73      4.25 o 
   4  -1   2     2507.97     2756.91     26.67 o 
   5  -1   2     1160.64     1195.85     13.18 o 
   6  -1   2      113.54      132.54      4.78 o 
   7  -1   2     1859.47     1976.77     30.05 o 
   8  -1   2      305.31      316.60      8.99 o 
   9  -1   2      198.11      197.38     13.35 o 
  10  -1   2      279.35      304.72      9.98 o 
 -10   0   2        6.31        4.61      1.87 o 
  -9   0   2      656.77      698.67     16.38 o 
  -8   0   2     1143.53     1163.28     13.74 o 
  -7   0   2       75.25       75.89      2.84 o 
  -6   0   2      858.01      793.44      9.41 o 
  -5   0   2     2305.57     2216.60     19.04 o 
  -4   0   2      557.46      590.21      7.39 o 
  -3   0   2     7686.94     7627.03     59.83 o 
  -2   0   2      612.89      849.10      8.23 o 
  -1   0   2       57.82      111.87      2.05 o 
   0   0   2    15990.78    15644.82    165.85 o 
   1   0   2     1172.06     1174.10     24.24 o 
   2   0   2     4109.64     4488.17     84.29 o 
   3   0   2     3202.96     3193.52     46.98 o 
   4   0   2      265.68      272.77      4.46 o 
   5   0   2     1339.57     1404.36     19.75 o 
   6   0   2     2130.23     2168.54     34.54 o 
   7   0   2        2.97        6.97      2.15 o 
   8   0   2      424.59      448.31     11.66 o 
   9   0   2      138.93      150.14      7.09 o 
 -10   1   2      324.03      344.65      6.27 o 
  -9   1   2       33.20       28.17      2.31 o 
  -8   1   2      578.24      595.78      8.33 o 
  -7   1   2     1832.22     1810.08     16.79 o 
  -6   1   2       56.83       58.66      1.96 o 
  -5   1   2     3511.49     3419.93     27.47 o 
  -4   1   2     4358.25     4260.79     40.08 o 
  -3   1   2       24.09       20.48      1.10 o 
  -2   1   2    65070.91    64926.81    496.56 o 
  -1   1   2     2563.64     2558.79     22.69 o 
   0   1   2     5207.83     5505.03    103.57 o 
   1   1   2    10273.67    10592.19    147.61 o 
   2   1   2     5222.49     5353.74     69.52 o 
   3   1   2     3038.27     3249.79     34.97 o 
   4   1   2     3603.22     3560.05     48.15 o 
   5   1   2      261.95      266.53      7.77 o 
   6   1   2      914.15      906.29     17.10 o 
   7   1   2     1323.13     1313.50     23.36 o 
   8   1   2       10.55       11.55      2.92 o 
   9   1   2      470.65      470.70     30.32 o 
 -10   2   2      182.46      190.58      5.50 o 
  -9   2   2      665.77      684.20      9.24 o 
  -8   2   2      104.98       97.09      2.89 o 
  -7   2   2      748.79      761.11      9.90 o 
  -6   2   2     2718.38     2722.08     25.85 o 
  -5   2   2       11.34       11.51      1.90 o 
  -4   2   2     7891.04     8172.99     68.97 o 
  -3   2   2     2560.54     2371.54     24.19 o 
  -2   2   2        0.80        4.42      1.48 o 
  -1   2   2     8671.50     8845.30     75.93 o 
   0   2   2     4219.07     4307.27     60.80 o 
   1   2   2     1270.89     1273.79     15.70 o 
   2   2   2     1609.76     1310.21     19.61 o 
   3   2   2     2467.07     2448.01     27.69 o 
   4   2   2     1007.98      959.25     13.09 o 
   5   2   2     3037.26     2989.58     34.41 o 
   6   2   2      546.27      524.39      9.44 o 
   7   2   2      881.35      891.11     17.98 o 
   8   2   2      504.63      540.20     21.28 o 
 -10   3   2       96.59       89.16      6.13 o 
  -9   3   2       13.74       12.63      3.16 o 
  -8   3   2      666.54      678.38     11.39 o 
  -7   3   2      421.74      421.57      6.42 o 
  -6   3   2      991.98      983.68     13.64 o 
  -5   3   2     3844.22     3871.39     34.47 o 
  -4   3   2       27.98       35.62      2.07 o 
  -3   3   2     7253.17     7327.71     69.47 o 
  -2   3   2     7052.31     7389.91     62.31 o 
  -1   3   2      127.25      119.81      2.07 o 
   0   3   2     5665.60     5584.18     43.07 o 
   1   3   2     4147.65     4133.21     39.83 o 
   2   3   2      606.73      607.24      7.66 o 
   3   3   2     4384.78     4145.08     45.26 o 
   4   3   2     1510.88     1467.88     19.04 o 
   5   3   2      646.15      637.19     11.92 o 
   6   3   2     1077.13     1095.12     16.44 o 
   7   3   2      287.00      272.91      7.38 o 
   8   3   2      198.44      193.42      6.59 o 
 -10   4   2      323.82      313.08     11.85 o 
  -9   4   2      276.29      286.71      8.67 o 
  -8   4   2       76.38       84.96      4.32 o 
  -7   4   2      758.27      770.45     12.05 o 
  -6   4   2     1180.03     1202.12     15.60 o 
  -5   4   2      855.23      864.31      9.75 o 
  -4   4   2     5673.80     5882.56     52.04 o 
  -3   4   2     1760.81     1951.19     16.31 o 
  -2   4   2     2909.92     2875.26     23.34 o 
  -1   4   2     3116.78     3095.82     29.69 o 
   0   4   2      201.13      192.25      2.99 o 
   1   4   2     2361.76     2152.32     17.89 o 
   2   4   2     2181.76     2109.64     20.14 o 
   3   4   2      191.80      189.01      4.02 o 
   4   4   2     2254.74     2134.72     26.51 o 
   5   4   2      705.85      652.22     11.69 o 
   6   4   2      240.41      217.29      6.56 o 
   7   4   2      815.12      809.74     14.55 o 
 -10   5   2      159.70      145.74      7.01 o 
  -9   5   2       41.59       41.97      4.07 o 
  -8   5   2     1289.94     1300.79     18.78 o 
  -7   5   2       21.77       20.72      1.70 o 
  -6   5   2     1064.21     1046.31     11.73 o 
  -5   5   2     1344.43     1390.55     12.70 o 
  -4   5   2      415.73      398.72      4.89 o 
  -3   5   2      278.17      232.94      3.07 o 
  -2   5   2      983.86     1036.80      8.95 o 
  -1   5   2      779.51      695.05      6.98 o 
   0   5   2     1407.42     1346.98     11.39 o 
   1   5   2      185.68      176.84      2.77 o 
   2   5   2      606.97      585.23      7.42 o 
   3   5   2     1668.17     1652.51     16.26 o 
   4   5   2        1.11        0.04      1.63 o 
   5   5   2      943.65      937.42     15.32 o 
   6   5   2      413.31      390.07     10.91 o 
   7   5   2       13.02       13.82      3.22 o 
  -9   6   2      307.12      307.27      8.63 o 
  -8   6   2      106.54       92.49      3.20 o 
  -7   6   2      825.98      810.18      9.47 o 
  -6   6   2      297.16      300.63      4.86 o 
  -5   6   2      495.43      492.66      6.63 o 
  -4   6   2     3394.35     3471.85     28.86 o 
  -3   6   2       17.33       30.58      2.11 o 
  -2   6   2     1064.22     1036.96     13.30 o 
  -1   6   2     1006.37      981.86      8.75 o 
   0   6   2        1.10        6.20      0.95 o 
   1   6   2     5486.76     5412.29     36.97 o 
   2   6   2        3.83        5.99      1.37 o 
   3   6   2      503.00      488.34      7.13 o 
   4   6   2      539.51      549.44     10.89 o 
   5   6   2       74.71       70.48      5.62 o 
   6   6   2      319.00      309.54      8.77 o 
  -9   7   2      272.98      260.83      8.44 o 
  -8   7   2      775.35      774.90     12.53 o 
  -7   7   2       43.02       40.83      3.89 o 
  -6   7   2     1224.09     1189.91     14.46 o 
  -5   7   2      791.17      775.77     15.59 o 
  -4   7   2       20.19       23.05      1.41 o 
  -3   7   2     1513.90     1476.78     15.07 o 
  -2   7   2      192.56      183.05      3.47 o 
  -1   7   2      781.07      799.91      7.51 o 
   0   7   2        4.84        7.40      1.07 o 
   1   7   2      158.70      155.90      4.27 o 
   2   7   2      565.40      561.30      9.14 o 
   3   7   2      278.42      275.72      5.46 o 
   4   7   2       39.97       33.22      3.51 o 
   5   7   2      114.87       91.65      5.22 o 
 -10   8   2      650.32      672.43     16.27 o 
  -9   8   2       94.90       95.62      3.92 o 
  -8   8   2      750.35      763.22     13.05 o 
  -7   8   2      912.40      921.65     15.30 o 
  -6   8   2       36.42       43.40      4.08 o 
  -5   8   2     1203.73     1160.02     18.27 o 
  -4   8   2     1266.06     1206.03     14.74 o 
  -3   8   2      129.71      128.10      3.50 o 
  -2   8   2     1454.92     1473.54     13.04 o 
  -1   8   2      285.21      295.31      4.61 o 
   0   8   2      949.03      946.77     12.56 o 
   1   8   2     1085.02     1126.75     16.28 o 
   2   8   2       69.09       77.10      3.68 o 
   3   8   2      233.27      213.03      9.10 o 
   4   8   2      629.70      614.21     12.62 o 
   5   8   2        0.02        2.72      3.71 o 
 -10   9   2      157.35      164.22      5.28 o 
  -9   9   2      196.10      215.87     10.06 o 
  -8   9   2      252.04      263.53      7.13 o 
  -7   9   2      737.20      706.73     13.40 o 
  -6   9   2     1293.68     1293.69     17.56 o 
  -5   9   2       25.59       37.36      3.92 o 
  -4   9   2      906.59      910.02     19.10 o 
  -3   9   2     1516.57     1514.29     18.51 o 
  -2   9   2       21.87       22.35      2.21 o 
  -1   9   2     1532.83     1566.76     15.63 o 
   0   9   2      654.83      650.48     23.44 o 
   1   9   2       32.55       32.48      3.90 o 
   2   9   2      501.31      506.25     12.47 o 
   3   9   2      294.95      314.01     11.09 o 
   4   9   2       13.09       20.84      9.60 o 
  -9  10   2      161.85      157.79      5.98 o 
  -8  10   2      687.29      717.51     14.06 o 
  -7  10   2      387.97      411.89     12.09 o 
  -6  10   2      343.77      334.45      7.25 o 
  -5  10   2     2041.45     2043.39     29.06 o 
  -4  10   2        3.36       11.77      2.19 o 
  -3  10   2      872.48      835.97     12.59 o 
  -2  10   2      724.84      736.50     21.38 o 
  -1  10   2       26.90       25.43      2.89 o 
   0  10   2      320.43      297.69      8.14 o 
   1  10   2      891.06      933.45     18.78 o 
   2  10   2        2.42        3.32      3.38 o 
  -9  11   2      123.87      129.37      5.92 o 
  -8  11   2       64.54       62.54      5.45 o 
  -7  11   2      899.20      918.30     14.19 o 
  -6  11   2      126.79      154.98      8.16 o 
  -5  11   2      290.44      283.98      7.35 o 
  -4  11   2     1035.70     1029.33     20.66 o 
  -3  11   2       63.82       68.23      4.30 o 
  -2  11   2      589.59      574.75     16.31 o 
  -1  11   2     1781.06     1905.51     25.37 o 
   0  11   2        0.28        4.11      3.31 o 
   1  11   2      322.84      312.42     10.40 o 
  -8  12   2      237.49      247.08      8.99 o 
  -7  12   2       13.11       11.74      2.51 o 
  -6  12   2      533.50      522.42     10.67 o 
  -5  12   2      304.31      321.45      8.37 o 
  -4  12   2      250.73      243.94      7.46 o 
  -3  12   2      617.59      620.22     14.94 o 
  -2  12   2       77.84       93.34      8.14 o 
  -1  12   2       44.38       57.73      5.46 o 
  -6  13   2        8.37        6.06      3.70 o 
  -5  13   2      349.87      341.12     16.01 o 
  -4  13   2      107.25      101.61      7.02 o 
  -3  13   2       69.01       69.34      8.04 o 
   2 -13   3      955.37      998.03     18.01 o 
   3 -13   3      788.14      818.36     19.53 o 
   4 -13   3        7.68        3.08      2.79 o 
   5 -13   3      374.36      383.07     11.26 o 
   6 -13   3     1021.44     1041.04     20.36 o 
  -1 -12   3      209.77      234.58      8.80 o 
   0 -12   3      330.01      355.21     10.74 o 
   1 -12   3      972.51     1074.00     15.22 o 
   2 -12   3      221.74      217.95      7.50 o 
   3 -12   3      379.19      409.53     10.03 o 
   4 -12   3     1289.25     1308.21     17.65 o 
   5 -12   3        2.04        2.57      1.93 o 
   6 -12   3      173.80      191.57      8.93 o 
   7 -12   3      405.07      412.25     10.73 o 
   8 -12   3        2.51        7.17      3.52 o 
  -2 -11   3       29.45       26.15      4.10 o 
  -1 -11   3      715.82      756.42     14.58 o 
   0 -11   3      332.81      363.38     12.92 o 
   1 -11   3      296.54      301.96      6.90 o 
   2 -11   3     1385.77     1428.27     18.41 o 
   3 -11   3      252.68      245.76      6.25 o 
   4 -11   3      300.18      329.79      7.25 o 
   5 -11   3     1379.75     1377.65     17.37 o 
   6 -11   3       96.23       84.73      3.84 o 
   7 -11   3      924.18      986.59     15.94 o 
   8 -11   3      746.19      759.64     20.46 o 
   9 -11   3       13.07       13.28      3.65 o 
  -3 -10   3      186.57      172.23      6.80 o 
  -2 -10   3      633.59      640.82     12.90 o 
  -1 -10   3       38.15       46.06      4.12 o 
   0 -10   3      888.36      972.86     13.67 o 
   1 -10   3     1289.15     1208.20     15.59 o 
   2 -10   3       60.81       68.19      3.20 o 
   3 -10   3     1689.91     1694.79     20.07 o 
   4 -10   3      837.73      795.90     11.50 o 
   5 -10   3      204.27      224.43      5.39 o 
   6 -10   3     1624.36     1625.47     19.29 o 
   7 -10   3      160.99      155.40      5.23 o 
   8 -10   3      510.44      533.73     16.80 o 
   9 -10   3      717.35      724.17     18.27 o 
  -4  -9   3      400.62      398.58     11.55 o 
  -3  -9   3       69.06       63.79      4.03 o 
  -2  -9   3      251.10      241.46      7.37 o 
  -1  -9   3     1095.74     1114.68     17.58 o 
   0  -9   3        2.58        2.86      1.71 o 
   1  -9   3      567.98      611.79      8.43 o 
   2  -9   3     1036.33     1030.63     13.61 o 
   3  -9   3       19.38       21.95      2.81 o 
   4  -9   3     1991.66     1978.43     21.72 o 
   5  -9   3        4.99        5.70      1.48 o 
   6  -9   3      207.21      218.82     11.22 o 
   7  -9   3     1336.94     1331.48     22.63 o 
   8  -9   3      125.71      116.20      5.37 o 
   9  -9   3      393.93      399.15     10.33 o 
  -5  -8   3      631.29      584.03     20.26 o 
  -4  -8   3        4.32        2.52      2.70 o 
  -3  -8   3      350.51      364.42      7.37 o 
  -2  -8   3      324.31      333.63      6.91 o 
  -1  -8   3       57.80       75.60      3.04 o 
   0  -8   3     1173.11     1171.26     12.98 o 
   1  -8   3      268.26      273.19      5.99 o 
   2  -8   3      387.27      372.01      6.67 o 
   3  -8   3     1075.97     1062.88     13.12 o 
   4  -8   3      659.72      658.64      9.13 o 
   5  -8   3     3966.44     3910.13     44.17 o 
   6  -8   3      832.12      836.75     12.55 o 
   7  -8   3      123.40      106.87      7.84 o 
   8  -8   3      774.22      764.05     15.61 o 
   9  -8   3      717.96      688.48     20.46 o 
  10  -8   3      114.12       96.51     13.15 o 
  -6  -7   3      115.67      103.21      4.57 o 
  -5  -7   3       50.80       41.99      2.83 o 
  -4  -7   3      562.19      563.82      7.13 o 
  -3  -7   3        6.73        7.16      1.31 o 
  -2  -7   3      439.49      428.39      5.32 o 
  -1  -7   3     1039.49      983.28      9.41 o 
   0  -7   3       19.48       22.23      1.40 o 
   1  -7   3     2123.68     2188.18     20.45 o 
   2  -7   3      831.42      830.71     10.68 o 
   3  -7   3     1130.41     1096.86     12.90 o 
   4  -7   3      515.84      536.53     10.57 o 
   5  -7   3       80.20       87.11      3.22 o 
   6  -7   3      704.08      700.04     10.48 o 
   7  -7   3      842.32      825.74     19.54 o 
   8  -7   3       90.80       90.19      9.86 o 
   9  -7   3       97.34       78.04     11.16 o 
  -7  -6   3       15.57       13.10      2.62 o 
  -6  -6   3      629.68      650.88      9.47 o 
  -5  -6   3      495.13      506.34      7.75 o 
  -4  -6   3      196.27      172.66      3.97 o 
  -3  -6   3     1327.04     1314.21     10.66 o 
  -2  -6   3      755.63      759.99      6.94 o 
  -1  -6   3      649.63      704.55      6.21 o 
   0  -6   3     2964.78     2997.28     22.34 o 
   1  -6   3      405.24      416.25      8.96 o 
   2  -6   3     1539.93     1609.97     17.21 o 
   3  -6   3     1762.03     1798.98     18.59 o 
   4  -6   3      345.97      366.95      6.52 o 
   5  -6   3     2207.10     2299.90     26.73 o 
   6  -6   3      318.26      329.00      7.41 o 
   7  -6   3      140.07      122.08     10.89 o 
  -7  -5   3      902.59      924.21     12.77 o 
  -6  -5   3        0.54        0.86      1.71 o 
  -5  -5   3      936.72      914.09     10.74 o 
  -4  -5   3     1213.31     1215.82     11.82 o 
  -3  -5   3      269.57      241.54      3.43 o 
  -2  -5   3     2993.95     2901.23     19.43 o 
  -1  -5   3     1320.20     1196.76      9.58 o 
   0  -5   3      474.92      457.98      4.74 o 
   1  -5   3     6142.93     6211.56     57.25 o 
   2  -5   3      328.28      315.16      5.74 o 
   3  -5   3     2191.28     2317.99     23.12 o 
   4  -5   3     3831.42     4139.62     38.98 o 
   5  -5   3       41.91       45.86      1.95 o 
   6  -5   3     1433.62     1469.59     24.35 o 
   7  -5   3     1038.59     1111.57     18.09 o 
   8  -5   3        0.50        2.35      2.34 o 
   9  -5   3      272.58      274.58     14.61 o 
  10  -5   3       71.12       62.97      8.57 o 
  -8  -4   3       46.25       50.57      3.99 o 
  -7  -4   3      494.34      512.65      8.03 o 
  -6  -4   3      246.88      267.16      5.26 o 
  -5  -4   3        4.15        9.01      1.68 o 
  -4  -4   3     1532.02     1471.73     13.22 o 
  -3  -4   3     3169.11     2971.91     22.48 o 
  -2  -4   3        0.81        1.07      0.68 o 
  -1  -4   3     8535.66     8718.50     60.50 o 
   0  -4   3     3653.49     3713.03     34.87 o 
   1  -4   3      473.68      552.05     10.75 o 
   2  -4   3     7579.64     7971.95     99.90 o 
   3  -4   3      267.47      215.29      3.68 o 
   4  -4   3      478.21      481.15      6.79 o 
   5  -4   3     3385.22     3552.54     56.99 o 
   6  -4   3      208.39      232.94      7.28 o 
   7  -4   3      825.52      882.18     25.97 o 
   8  -4   3      158.03      166.50      7.80 o 
   9  -4   3       12.57       21.88      4.26 o 
  10  -4   3      261.79      275.90      8.55 o 
  -8  -3   3      630.45      650.13      9.92 o 
  -7  -3   3      431.48      444.84      7.10 o 
  -6  -3   3     1744.81     1692.53     14.95 o 
  -5  -3   3     2564.94     2465.32     19.59 o 
  -4  -3   3       78.94       87.99      2.84 o 
  -3  -3   3     4376.84     4319.00     29.14 o 
  -2  -3   3     7214.62     7315.38     51.22 o 
  -1  -3   3        0.44       -1.16      0.58 o 
   0  -3   3     7655.77     7856.24     61.59 o 
   1  -3   3     5280.31     5349.68     67.02 o 
   2  -3   3       58.11       43.00      4.02 o 
   3  -3   3    12173.50    12884.40    129.00 o 
   4  -3   3     2750.84     2912.04     30.91 o 
   5  -3   3      583.30      588.02      7.94 o 
   6  -3   3     2980.01     3007.49     35.51 o 
   7  -3   3     1844.06     1916.70     28.55 o 
   8  -3   3     1629.76     1632.94     28.56 o 
   9  -3   3      411.62      434.25      9.57 o 
  10  -3   3        5.01        7.85      2.67 o 
  -9  -2   3      133.30      138.73      4.63 o 
  -8  -2   3      102.93       97.82      4.47 o 
  -7  -2   3      486.37      481.40      6.37 o 
  -6  -2   3      213.15      211.35      3.76 o 
  -5  -2   3     1082.11     1068.32      9.80 o 
  -4  -2   3     3530.06     3479.27     27.93 o 
  -3  -2   3      218.93      220.25      3.06 o 
  -2  -2   3     2647.87     2500.26     20.30 o 
  -1  -2   3    11072.65    11094.07     90.38 o 
   0  -2   3       89.12       78.30      1.95 o 
   1  -2   3     8249.33     8206.15     89.01 o 
   2  -2   3     6764.39     7009.78    128.32 o 
   3  -2   3        0.22        2.02      1.79 o 
   4  -2   3     6546.39     6501.35     66.57 o 
   5  -2   3     2237.16     2271.47     23.02 o 
   6  -2   3      974.05      972.78     16.53 o 
   7  -2   3      192.32      182.79      6.91 o 
   8  -2   3      333.58      364.85     13.12 o 
   9  -2   3      185.18      176.69      7.01 o 
  10  -2   3      425.21      454.48     18.43 o 
  -9  -1   3      389.88      400.88      8.40 o 
  -8  -1   3      136.99      145.06      4.49 o 
  -7  -1   3      173.80      170.45      5.27 o 
  -6  -1   3     2118.17     2111.19     18.43 o 
  -5  -1   3     1100.33     1139.81     10.90 o 
  -4  -1   3     1016.54      958.16      9.49 o 
  -3  -1   3     7972.60     8085.12     53.30 o 
  -2  -1   3     2127.46     2422.58     18.43 o 
  -1  -1   3     2431.22     2266.46     25.20 o 
   0  -1   3    10634.37    10777.97     88.31 o 
   1  -1   3     1268.39     1427.95     29.49 o 
   2  -1   3     6693.15     6598.11    121.75 o 
   3  -1   3     6236.67     6481.05     66.35 o 
   4  -1   3        0.10        1.22      0.97 o 
   5  -1   3     3328.64     3364.27     39.24 o 
   6  -1   3     1895.74     1928.13     29.23 o 
   7  -1   3      469.58      477.73     11.30 o 
   8  -1   3     1446.33     1478.10     30.52 o 
   9  -1   3      264.24      272.56     25.67 o 
 -10   0   3      239.20      248.19      6.60 o 
  -9   0   3       98.55       86.00      5.78 o 
  -8   0   3      439.63      440.77      6.43 o 
  -7   0   3     1416.55     1468.91     13.91 o 
  -6   0   3       12.45       11.88      1.16 o 
  -5   0   3     2440.44     2431.22     19.80 o 
  -4   0   3     2083.46     2228.60     18.79 o 
  -3   0   3      618.40      570.88      7.31 o 
  -2   0   3     1127.49      995.83      9.44 o 
  -1   0   3     2000.62     2153.39     21.28 o 
   0   0   3     3425.52     3058.53     33.74 o 
   1   0   3     6239.54     6344.19    117.03 o 
   2   0   3      181.53      186.17      7.44 o 
   3   0   3     3287.49     3181.97     94.05 o 
   4   0   3     3622.08     3695.58     60.97 o 
   5   0   3        8.87       14.69      2.20 o 
   6   0   3     1615.01     1613.66     27.23 o 
   7   0   3      828.18      829.91     16.84 o 
   8   0   3       36.17       34.69      3.98 o 
   9   0   3      652.17      664.41     16.90 o 
 -10   1   3        6.29        6.89      1.99 o 
  -9   1   3      427.84      423.03      7.29 o 
  -8   1   3       11.46       13.58      1.88 o 
  -7   1   3      128.14      128.75      2.77 o 
  -6   1   3     1065.71     1100.21     11.05 o 
  -5   1   3      163.20      169.44      3.03 o 
  -4   1   3      472.59      422.07      6.38 o 
  -3   1   3     1476.44     1482.17     13.49 o 
  -2   1   3      147.62      224.57      3.12 o 
  -1   1   3     1649.67     1627.24     14.27 o 
   0   1   3     5206.83     5347.94     49.08 o 
   1   1   3      433.31      449.11      6.79 o 
   2   1   3    10076.56    10497.29    134.22 o 
   3   1   3      335.38      346.14      5.88 o 
   4   1   3     1525.08     1548.08     18.91 o 
   5   1   3     1757.57     1770.64     21.76 o 
   6   1   3       66.16       56.30      4.69 o 
   7   1   3      490.96      517.60     10.22 o 
   8   1   3      699.75      734.48     14.35 o 
   9   1   3        0.03        2.07      2.28 o 
 -10   2   3      374.18      366.29      7.29 o 
  -9   2   3        4.59        5.59      1.53 o 
  -8   2   3     1549.92     1564.09     15.42 o 
  -7   2   3     1014.67     1011.42     10.54 o 
  -6   2   3      191.73      179.23      3.22 o 
  -5   2   3     2071.95     2093.65     17.80 o 
  -4   2   3     3145.88     3403.56     27.09 o 
  -3   2   3     1085.75     1082.35     12.48 o 
  -2   2   3     2467.51     2334.77     22.01 o 
  -1   2   3      274.38      267.39      5.19 o 
   0   2   3     3993.62     4213.99     33.37 o 
   1   2   3     1372.32     1324.44     13.25 o 
   2   2   3      151.76      181.34      4.14 o 
   3   2   3     1876.31     1981.94     23.45 o 
   4   2   3      341.15      348.08      6.78 o 
   5   2   3      172.42      205.00      5.38 o 
   6   2   3     1891.25     1806.28     23.52 o 
   7   2   3       56.34       60.70      3.80 o 
   8   2   3      220.77      224.14      9.13 o 
 -10   3   3      167.87      165.17      4.52 o 
  -9   3   3      869.85      853.91     10.52 o 
  -8   3   3       86.25       85.39      2.57 o 
  -7   3   3      481.75      475.46      6.02 o 
  -6   3   3     1225.91     1194.87     11.39 o 
  -5   3   3      192.12      186.77      3.07 o 
  -4   3   3       11.77       21.15      1.89 o 
  -3   3   3     1999.86     1946.54     18.02 o 
  -2   3   3      109.66      132.60      2.52 o 
  -1   3   3     2652.52     2578.45     23.24 o 
   0   3   3      412.59      356.36      4.73 o 
   1   3   3     1240.59     1404.24     13.54 o 
   2   3   3     2909.37     2966.82     28.65 o 
   3   3   3        4.41       10.29      1.60 o 
   4   3   3      786.87      809.71     12.49 o 
   5   3   3      231.09      250.36      6.39 o 
   6   3   3        0.23        2.92      1.83 o 
   7   3   3      477.19      466.19     10.12 o 
   8   3   3      101.09       91.64      5.13 o 
 -10   4   3      135.86      131.46      3.90 o 
  -9   4   3      203.99      204.33      5.34 o 
  -8   4   3     1476.84     1465.20     16.55 o 
  -7   4   3      310.40      307.05      5.54 o 
  -6   4   3      935.80      898.56      9.17 o 
  -5   4   3     2166.47     2010.39     18.97 o 
  -4   4   3      338.30      310.81      4.16 o 
  -3   4   3     3330.63     3450.48     27.40 o 
  -2   4   3     4586.45     4461.38     32.40 o 
  -1   4   3       75.73      137.09      4.01 o 
   0   4   3     5477.61     5686.03     43.88 o 
   1   4   3     1904.53     1814.38     14.42 o 
   2   4   3      124.47      172.42      3.54 o 
   3   4   3     1562.06     1570.11     17.13 o 
   4   4   3      277.82      265.37      9.40 o 
   5   4   3      393.13      360.31      8.28 o 
   6   4   3      499.42      486.37     10.39 o 
   7   4   3       16.03       15.26      2.97 o 
 -10   5   3      737.99      763.10     13.68 o 
  -9   5   3      236.34      239.30      5.77 o 
  -8   5   3       33.65       36.11      2.71 o 
  -7   5   3     1574.79     1529.49     15.70 o 
  -6   5   3     1445.82     1433.80     14.74 o 
  -5   5   3      572.89      570.17      7.37 o 
  -4   5   3     3367.81     3177.75     27.65 o 
  -3   5   3      435.37      370.91      4.31 o 
  -2   5   3     2616.45     2647.43     25.82 o 
  -1   5   3     3449.62     3361.63     53.67 o 
   0   5   3        0.45        4.13      1.37 o 
   1   5   3      787.66      841.81      7.51 o 
   2   5   3     1744.22     1638.25     16.13 o 
   3   5   3       13.23       16.81      1.69 o 
   4   5   3      791.01      737.75     13.74 o 
   5   5   3      283.01      260.47     11.18 o 
   6   5   3       44.65       32.58      3.61 o 
   7   5   3      245.99      228.94      7.90 o 
 -10   6   3        4.81        0.46      4.58 o 
  -9   6   3     1158.21     1185.86     47.20 o 
  -8   6   3      389.71      375.15      6.38 o 
  -7   6   3       47.72       57.10      2.53 o 
  -6   6   3     1680.31     1588.58     16.26 o 
  -5   6   3      417.68      385.39      5.93 o 
  -4   6   3      565.71      559.06      6.52 o 
  -3   6   3     3976.91     3972.56     37.16 o 
  -2   6   3     1059.64     1029.92      9.51 o 
  -1   6   3     1459.34     1519.56     12.03 o 
   0   6   3     5758.10     5670.70     43.48 o 
   1   6   3      208.80      197.55      4.21 o 
   2   6   3      918.14      884.89     10.50 o 
   3   6   3     1952.46     1895.71     20.50 o 
   4   6   3       10.40       15.43      3.09 o 
   5   6   3      907.72      878.84     15.56 o 
   6   6   3      171.01      159.32      7.93 o 
 -10   7   3      194.31      207.30      8.30 o 
  -9   7   3       22.76       18.13      2.36 o 
  -8   7   3      920.93      922.36     20.56 o 
  -7   7   3      857.96      854.15     11.85 o 
  -6   7   3       18.05       18.74      1.91 o 
  -5   7   3     3767.41     3855.08     34.35 o 
  -4   7   3     1343.25     1333.56     14.14 o 
  -3   7   3      746.78      731.36      8.92 o 
  -2   7   3     3724.31     3728.07     33.12 o 
  -1   7   3     1506.26     1477.67     12.12 o 
   0   7   3      524.09      494.94      6.43 o 
   1   7   3     1997.46     1901.83     44.30 o 
   2   7   3      187.07      178.48      4.91 o 
   3   7   3      625.00      609.29      9.59 o 
   4   7   3      425.60      388.77      9.60 o 
   5   7   3       31.21       33.77      4.00 o 
 -10   8   3      185.72      173.58      5.61 o 
  -9   8   3      381.68      391.06      8.76 o 
  -8   8   3       50.32       50.84      5.28 o 
  -7   8   3      515.21      520.08     10.80 o 
  -6   8   3      665.44      662.23     11.70 o 
  -5   8   3        6.11        6.65      1.56 o 
  -4   8   3     1307.77     1234.96     15.33 o 
  -3   8   3     1217.06     1217.21     15.35 o 
  -2   8   3       79.94       67.79      2.56 o 
  -1   8   3     1071.29     1014.78     10.18 o 
   0   8   3     1166.17     1124.09     19.94 o 
   1   8   3      368.52      356.65     19.69 o 
   2   8   3     1211.32     1219.72     18.97 o 
   3   8   3      150.36      140.68      4.78 o 
   4   8   3      409.23      423.60     12.97 o 
 -10   9   3      308.46      284.05      9.23 o 
  -9   9   3      213.22      205.61      6.57 o 
  -8   9   3      488.78      481.97     18.30 o 
  -7   9   3        2.01        2.01      2.06 o 
  -6   9   3      474.17      467.15      9.02 o 
  -5   9   3      961.16      985.82     14.41 o 
  -4   9   3       20.15       29.85      2.50 o 
  -3   9   3     1230.63     1176.55     15.53 o 
  -2   9   3     1425.25     1402.83     14.87 o 
  -1   9   3        6.10        4.51      2.03 o 
   0   9   3     1241.16     1243.83     22.10 o 
   1   9   3      502.97      514.86     12.57 o 
   2   9   3      233.09      218.22      8.27 o 
   3   9   3      786.64      839.57     16.91 o 
  -9  10   3      306.25      300.17      8.47 o 
  -8  10   3        2.75        1.88      2.36 o 
  -7  10   3      385.97      365.50      7.60 o 
  -6  10   3      107.91      101.85      4.30 o 
  -5  10   3       39.43       33.68      3.02 o 
  -4  10   3      474.65      466.40      9.50 o 
  -3  10   3      334.78      327.10     10.63 o 
  -2  10   3      240.27      243.79      5.22 o 
  -1  10   3      253.72      262.57      8.94 o 
   0  10   3       12.60       12.24      3.59 o 
   1  10   3      425.55      456.42     12.39 o 
   2  10   3       61.28       73.26      5.94 o 
  -8  11   3      165.23      165.15      5.40 o 
  -7  11   3       13.89       13.44      2.49 o 
  -6  11   3      306.13      290.41      7.41 o 
  -5  11   3      109.63      119.98      5.04 o 
  -4  11   3        3.60        5.72      2.31 o 
  -3  11   3      257.40      251.45      7.40 o 
  -2  11   3       51.48       61.91      5.03 o 
  -1  11   3      173.80      173.47     11.42 o 
   0  11   3      282.11      300.61     10.21 o 
   1  11   3        0.58        1.84      3.49 o 
  -7  12   3       92.82       94.78      4.80 o 
  -6  12   3      194.05      192.21      6.55 o 
  -5  12   3      159.38      158.83      6.07 o 
  -4  12   3      291.25      288.20      8.22 o 
  -3  12   3       54.10       53.20      6.91 o 
  -2  12   3      288.88      299.83     10.23 o 
  -1  12   3       57.05       66.56      6.38 o 
   2 -13   4       21.46       15.14      3.62 o 
   3 -13   4      154.84      161.82      7.05 o 
   4 -13   4      457.31      447.64     12.77 o 
   5 -13   4        0.14        4.79      2.81 o 
   6 -13   4      651.04      700.47     15.87 o 
  -1 -12   4       69.40       85.51      5.80 o 
   0 -12   4      809.37      852.21     16.00 o 
   1 -12   4       41.70       56.15      4.28 o 
   2 -12   4      502.70      541.91     12.07 o 
   3 -12   4      116.19      102.65     10.56 o 
   4 -12   4      134.37      145.51      6.14 o 
   5 -12   4      685.29      731.72     23.32 o 
   6 -12   4       41.52       41.54      3.80 o 
   7 -12   4      242.52      238.44      7.33 o 
   8 -12   4      233.90      227.29     10.89 o 
  -2 -11   4      427.67      443.22     11.04 o 
  -1 -11   4       29.63       11.37      3.36 o 
   0 -11   4       44.96       45.04      4.28 o 
   1 -11   4      217.19      216.57      9.26 o 
   2 -11   4        0.46        1.30      2.03 o 
   3 -11   4      479.15      507.15     10.83 o 
   4 -11   4       83.13       85.37      4.63 o 
   5 -11   4       73.33       74.03      6.08 o 
   6 -11   4      670.77      653.09     12.17 o 
   7 -11   4       61.61       62.37      3.92 o 
   8 -11   4      136.58      125.96      9.40 o 
  -3 -10   4      412.51      419.38     10.28 o 
  -2 -10   4       37.35       32.36      6.53 o 
  -1 -10   4      528.64      540.09     14.52 o 
   0 -10   4      345.39      357.71      7.86 o 
   1 -10   4      263.58      273.98      6.29 o 
   2 -10   4      987.73     1027.12     16.61 o 
   3 -10   4       65.11       59.00      3.84 o 
   4 -10   4      643.67      645.28     11.77 o 
   5 -10   4     1065.20     1063.35     16.58 o 
   6 -10   4       56.21       54.06      7.11 o 
   7 -10   4      504.40      471.13     12.31 o 
   8 -10   4      330.05      293.98     14.78 o 
   9 -10   4       21.78       24.72      3.68 o 
  -4  -9   4       47.27       49.41      4.80 o 
  -3  -9   4      459.73      462.20      8.90 o 
  -2  -9   4     1264.82     1288.48     19.88 o 
  -1  -9   4        8.20        5.38      2.46 o 
   0  -9   4     1727.80     1665.82     19.80 o 
   1  -9   4      704.80      698.07      9.30 o 
   2  -9   4      152.77      151.51      5.26 o 
   3  -9   4     1835.12     1809.75     24.03 o 
   4  -9   4      354.84      344.58      7.73 o 
   5  -9   4      165.64      154.36      8.38 o 
   6  -9   4      889.63      880.30     20.19 o 
   7  -9   4       45.95       48.97      4.78 o 
   8  -9   4      298.72      265.48      9.60 o 
   9  -9   4      214.84      213.70      7.70 o 
  -5  -8   4      479.44      475.51     14.41 o 
  -4  -8   4     1214.51     1235.81     19.92 o 
  -3  -8   4      134.22      126.80      4.59 o 
  -2  -8   4     1409.51     1359.54     17.17 o 
  -1  -8   4      958.47     1069.70     14.02 o 
   0  -8   4       13.47       12.42      2.05 o 
   1  -8   4     1972.72     1963.78     19.22 o 
   2  -8   4     1559.28     1477.53     20.16 o 
   3  -8   4      150.77      167.13      5.03 o 
   4  -8   4     1420.34     1416.79     29.06 o 
   5  -8   4     1384.10     1324.06     22.97 o 
   6  -8   4       23.85       33.23      9.33 o 
   7  -8   4     1525.65     1495.82     25.28 o 
   8  -8   4      314.83      301.42      8.77 o 
   9  -8   4      454.68      447.29     10.93 o 
  10  -8   4      371.28      359.60      9.89 o 
  -6  -7   4      527.83      542.47      9.56 o 
  -5  -7   4      345.41      357.79      6.31 o 
  -4  -7   4      299.39      275.32      4.86 o 
  -3  -7   4     1958.01     1966.46     14.99 o 
  -2  -7   4      698.48      690.26      7.20 o 
  -1  -7   4     2348.32     2115.70     29.34 o 
   0  -7   4     3676.59     3554.89     31.68 o 
   1  -7   4       22.86       26.78      1.87 o 
   2  -7   4     1844.30     1798.06     22.87 o 
   3  -7   4     7080.65     6918.87     74.92 o 
   4  -7   4        0.31        2.28      1.37 o 
   5  -7   4     2305.61     2207.07     33.65 o 
   6  -7   4     1373.48     1323.90     22.32 o 
   7  -7   4       60.52       61.28      3.85 o 
   8  -7   4      876.93      908.65     17.08 o 
   9  -7   4      198.25      217.46     18.33 o 
  10  -7   4      142.13      137.02     15.21 o 
  -7  -6   4      151.06      161.46      5.34 o 
  -6  -6   4      103.70       90.95      3.83 o 
  -5  -6   4     1219.55     1216.29     12.76 o 
  -4  -6   4      727.10      731.80      8.69 o 
  -3  -6   4      664.12      617.12      6.32 o 
  -2  -6   4     2975.87     3028.06     20.59 o 
  -1  -6   4      447.03      474.52      5.14 o 
   0  -6   4     1501.76     1453.16     11.24 o 
   1  -6   4     4938.00     4925.21     41.62 o 
   2  -6   4       57.61       64.22      3.98 o 
   3  -6   4      771.40      736.48     10.91 o 
   4  -6   4     3203.16     3017.27     43.20 o 
   5  -6   4       84.81       85.61      4.05 o 
   6  -6   4     1817.86     1750.80     27.42 o 
   7  -6   4      938.85      960.93     36.10 o 
   8  -6   4       65.54       61.97      4.25 o 
   9  -6   4     1252.52     1365.98     27.90 o 
  10  -6   4      238.84      283.94     10.23 o 
  -7  -5   4      171.14      151.85      4.98 o 
  -6  -5   4     1983.52     1973.06     19.42 o 
  -5  -5   4        3.66        2.08      1.34 o 
  -4  -5   4     1971.79     1972.54     17.14 o 
  -3  -5   4     1339.55     1390.38     10.87 o 
  -2  -5   4      203.08      147.07      2.60 o 
  -1  -5   4     4627.51     4507.79     32.68 o 
   0  -5   4     1359.59     1457.28     11.85 o 
   1  -5   4     1282.63     1186.28     10.61 o 
   2  -5   4     6157.06     5767.30     53.65 o 
   3  -5   4     1657.73     1712.38     17.81 o 
   4  -5   4     1967.97     1824.97     22.40 o 
   5  -5   4     3938.47     3775.23     49.57 o 
   6  -5   4      139.82      139.12      4.49 o 
   7  -5   4     1826.87     1818.70     26.47 o 
   8  -5   4     1444.51     1471.26     23.45 o 
   9  -5   4       12.72       15.93      2.77 o 
  10  -5   4      681.25      735.66     18.93 o 
  -8  -4   4      623.31      618.75     10.15 o 
  -7  -4   4       27.18       25.84      2.45 o 
  -6  -4   4       22.45       17.52      1.98 o 
  -5  -4   4     1244.79     1240.64     12.16 o 
  -4  -4   4       34.93       44.44      2.04 o 
  -3  -4   4     2378.42     2248.32     16.69 o 
  -2  -4   4      408.21      401.53      4.47 o 
  -1  -4   4       65.13       36.53      1.52 o 
   0  -4   4     2738.58     2670.39     21.50 o 
   1  -4   4     3944.53     4068.13     38.28 o 
   2  -4   4      367.07      291.70      4.07 o 
   3  -4   4     4296.69     4101.58     45.34 o 
   4  -4   4      506.56      537.12      7.97 o 
   5  -4   4     1219.67     1193.87     20.03 o 
   6  -4   4     2055.81     2025.09     30.75 o 
   7  -4   4        0.95        4.42      1.70 o 
   8  -4   4      758.72      790.36     15.41 o 
   9  -4   4      777.57      848.22     16.96 o 
  10  -4   4        0.25        4.03      2.50 o 
  -8  -3   4       63.12       64.86      3.95 o 
  -7  -3   4     1515.78     1525.29     15.81 o 
  -6  -3   4      550.43      544.99      7.56 o 
  -5  -3   4      179.01      163.00      3.48 o 
  -4  -3   4     1232.98     1255.96     11.46 o 
  -3  -3   4     1321.80     1515.01     11.74 o 
  -2  -3   4     2525.47     2500.17     17.68 o 
  -1  -3   4     2548.60     2655.14     23.67 o 
   0  -3   4        3.33       16.57      1.61 o 
   1  -3   4     2856.23     2680.31     40.44 o 
   2  -3   4      550.70      500.05      6.50 o 
   3  -3   4       57.80       45.62      4.95 o 
   4  -3   4     2642.84     2572.66     28.42 o 
   5  -3   4      687.56      715.50     13.15 o 
   6  -3   4      527.54      525.54     10.77 o 
   7  -3   4     2576.82     2694.68     39.12 o 
   8  -3   4      428.82      429.11     11.62 o 
   9  -3   4      284.54      274.62      8.89 o 
  10  -3   4      839.32      890.03     36.90 o 
  -9  -2   4      267.06      252.91      6.07 o 
  -8  -2   4      929.14      943.13     12.22 o 
  -7  -2   4      173.85      168.68      4.11 o 
  -6  -2   4      547.88      551.77      7.27 o 
  -5  -2   4     1347.79     1388.76     12.48 o 
  -4  -2   4       53.43       41.86      1.71 o 
  -3  -2   4      580.06      536.28      5.74 o 
  -2  -2   4     1166.97     1229.14     12.27 o 
  -1  -2   4      402.10      366.28      5.08 o 
   0  -2   4     3068.13     3148.35     27.45 o 
   1  -2   4     2509.79     2657.21     41.54 o 
   2  -2   4     3842.02     4191.65     55.07 o 
   3  -2   4     2224.58     2264.91     31.16 o 
   4  -2   4       39.69       47.91      2.33 o 
   5  -2   4     1514.21     1532.03     23.84 o 
   6  -2   4     1889.13     1951.36     29.65 o 
   7  -2   4      185.61      185.54      6.68 o 
   8  -2   4      892.71      904.71     17.99 o 
   9  -2   4      121.36      123.07     11.32 o 
  -9  -1   4      253.91      254.75      6.68 o 
  -8  -1   4       66.25       63.07      2.82 o 
  -7  -1   4      939.04      931.36     10.36 o 
  -6  -1   4      408.44      405.58      5.69 o 
  -5  -1   4      478.89      460.22      5.92 o 
  -4  -1   4     1901.07     1850.47     14.85 o 
  -3  -1   4       18.52       14.82      1.06 o 
  -2  -1   4     2508.70     2569.21     23.35 o 
  -1  -1   4     2835.59     2748.17     26.55 o 
   0  -1   4      279.33      325.71      4.59 o 
   1  -1   4      942.75     1029.02     15.96 o 
   2  -1   4      476.73      453.38      8.17 o 
   3  -1   4      171.22      236.27      6.77 o 
   4  -1   4     1816.23     1920.60     28.21 o 
   5  -1   4        2.23        6.38      1.83 o 
   6  -1   4      202.76      231.40      7.41 o 
   7  -1   4     1099.53     1128.83     20.77 o 
   8  -1   4        1.26        2.41      2.33 o 
   9  -1   4      378.54      380.06     24.38 o 
 -10   0   4        5.62       10.07      2.38 o 
  -9   0   4      720.61      730.86     11.59 o 
  -8   0   4     1430.41     1424.73     17.15 o 
  -7   0   4      122.53      112.36      3.49 o 
  -6   0   4     1979.90     1902.16     18.70 o 
  -5   0   4     1593.17     1550.78     17.26 o 
  -4   0   4      434.88      436.80      5.38 o 
  -3   0   4     9426.15     9488.57     70.14 o 
  -2   0   4      353.02      281.62      4.35 o 
  -1   0   4     3881.90     4375.75     34.74 o 
   0   0   4     3549.53     3571.00     31.45 o 
   1   0   4      182.22      131.47      4.07 o 
   2   0   4     2481.30     2674.32     29.57 o 
   3   0   4     2252.08     2219.04     29.84 o 
   4   0   4       50.14       69.60      3.60 o 
   5   0   4     2732.45     2762.95     40.01 o 
   6   0   4      855.47      826.84     20.76 o 
   7   0   4      224.20      215.44     11.66 o 
   8   0   4      587.20      627.38     15.34 o 
   9   0   4       25.15       35.03      6.18 o 
 -10   1   4      699.24      735.85     11.78 o 
  -9   1   4        3.00        4.97      1.75 o 
  -8   1   4      303.68      316.36      5.92 o 
  -7   1   4     1481.67     1445.91     15.33 o 
  -6   1   4       42.58       49.12      2.10 o 
  -5   1   4     3734.66     3604.60     32.23 o 
  -4   1   4       36.42      114.34      4.34 o 
  -3   1   4        3.92        7.69      0.71 o 
  -2   1   4     6443.99     6473.52     47.44 o 
  -1   1   4     1651.15     1484.35     12.40 o 
   0   1   4     2008.60     2240.68     22.06 o 
   1   1   4     2873.65     2768.92     32.57 o 
   2   1   4     1186.12     1223.07     13.54 o 
   3   1   4     1003.09     1102.60     16.84 o 
   4   1   4     3566.52     3493.33     39.09 o 
   5   1   4       31.03       30.11      2.47 o 
   6   1   4      664.63      701.44     11.56 o 
   7   1   4      297.41      315.83      7.53 o 
   8   1   4       21.64       18.66      2.85 o 
 -10   2   4      118.16      129.43      4.52 o 
  -9   2   4      807.54      828.72     10.92 o 
  -8   2   4       20.33       19.61      1.77 o 
  -7   2   4     1042.44     1028.02     11.00 o 
  -6   2   4     1911.21     1810.40     16.52 o 
  -5   2   4      223.27      212.58      3.64 o 
  -4   2   4    15942.00    16390.81    133.62 o 
  -3   2   4     2790.53     2538.93     22.09 o 
  -2   2   4      799.49      897.58      9.66 o 
  -1   2   4     6350.66     6280.00     50.01 o 
   0   2   4     7630.85     7631.26     59.47 o 
   1   2   4     1845.93     2021.10     18.64 o 
   2   2   4     4654.35     4511.74     41.99 o 
   3   2   4      895.51      851.41     12.35 o 
   4   2   4      927.41      933.08     13.66 o 
   5   2   4     1880.05     1865.43     23.98 o 
   6   2   4      164.98      150.97      5.24 o 
   7   2   4      463.86      449.86      9.68 o 
   8   2   4      330.40      326.18      8.64 o 
 -10   3   4      177.35      164.40      5.22 o 
  -9   3   4      180.66      180.31      4.37 o 
  -8   3   4     1273.34     1253.73     13.05 o 
  -7   3   4      131.00      119.48      3.01 o 
  -6   3   4     2640.09     2648.57     22.67 o 
  -5   3   4     2162.73     1965.49     18.88 o 
  -4   3   4        6.24        7.96      1.14 o 
  -3   3   4     4198.65     4157.25     32.74 o 
  -2   3   4     3756.59     3582.74     28.68 o 
  -1   3   4      208.97      217.80      3.88 o 
   0   3   4     1554.81     1368.62     12.61 o 
   1   3   4     3744.47     3710.54     33.01 o 
   2   3   4      324.14      322.42      5.46 o 
   3   3   4     3655.61     3472.86     39.55 o 
   4   3   4     1621.63     1459.13     19.73 o 
   5   3   4      779.16      759.98     12.85 o 
   6   3   4      920.00      921.97     15.19 o 
   7   3   4       34.92       35.76      3.60 o 
 -10   4   4      172.69      190.15      7.62 o 
  -9   4   4      322.06      322.07      5.77 o 
  -8   4   4      267.61      265.03      4.73 o 
  -7   4   4     1470.95     1446.62     15.30 o 
  -6   4   4       48.48       48.68      2.25 o 
  -5   4   4     2239.39     2212.96     21.17 o 
  -4   4   4     3311.71     3251.59     29.45 o 
  -3   4   4       78.53       78.83      2.21 o 
  -2   4   4     2612.69     2392.76     18.52 o 
  -1   4   4     4153.79     4221.70     39.95 o 
   0   4   4        0.82        3.84      0.81 o 
   1   4   4     3617.17     3477.27     24.14 o 
   2   4   4     2557.38     2456.47     22.41 o 
   3   4   4      262.02      236.10      4.84 o 
   4   4   4     1253.68     1272.76     18.37 o 
   5   4   4      577.34      538.59     10.83 o 
   6   4   4       99.87       96.15      5.09 o 
   7   4   4      630.71      620.50     12.95 o 
 -10   5   4       15.89       15.76      2.30 o 
  -9   5   4      295.26      289.30      5.93 o 
  -8   5   4      608.88      603.15      8.94 o 
  -7   5   4      244.85      254.29      5.00 o 
  -6   5   4     2418.89     2440.15     23.46 o 
  -5   5   4     1451.86     1463.69     15.37 o 
  -4   5   4     1004.83      963.20      9.75 o 
  -3   5   4     2394.33     2332.00     20.10 o 
  -2   5   4      721.71      736.05      7.36 o 
  -1   5   4     1077.23      965.88      8.99 o 
   0   5   4     2969.36     2813.52     23.51 o 
   1   5   4        7.67        8.13      1.25 o 
   2   5   4     2156.85     2050.62     19.70 o 
   3   5   4     1193.93     1118.83     12.42 o 
   4   5   4       65.52       64.92      4.12 o 
   5   5   4     1034.90     1040.21     17.08 o 
   6   5   4      324.21      326.72     13.01 o 
 -10   6   4      459.25      458.10     10.11 o 
  -9   6   4       48.62       48.95      3.17 o 
  -8   6   4      378.52      382.44      9.38 o 
  -7   6   4      728.54      722.76      9.62 o 
  -6   6   4      125.53      124.23      3.63 o 
  -5   6   4      174.37      152.94      7.34 o 
  -4   6   4      751.67      762.79      8.56 o 
  -3   6   4      173.42      145.11      3.22 o 
  -2   6   4     1093.69      999.68     10.13 o 
  -1   6   4       79.62       76.98      2.35 o 
   0   6   4      131.76      117.53      3.43 o 
   1   6   4     1574.44     1529.88     24.98 o 
   2   6   4       83.52       68.88      2.95 o 
   3   6   4      794.87      812.61     10.29 o 
   4   6   4      540.15      519.07     11.04 o 
   5   6   4        0.05        2.29      2.62 o 
   6   6   4      352.87      354.31     10.78 o 
 -10   7   4       40.20       33.28      8.57 o 
  -9   7   4      294.43      271.16      8.17 o 
  -8   7   4      141.69      131.32      4.69 o 
  -7   7   4      143.44      136.34      4.73 o 
  -6   7   4     1479.36     1463.90     18.05 o 
  -5   7   4       29.33       34.87      2.40 o 
  -4   7   4      367.64      343.30      5.32 o 
  -3   7   4      746.02      774.39      9.65 o 
  -2   7   4      182.28      184.84      3.97 o 
  -1   7   4     3815.01     3769.03     28.63 o 
   0   7   4       37.91       44.87      3.42 o 
   1   7   4      302.96      273.58      7.04 o 
   2   7   4      586.94      602.60      9.61 o 
   3   7   4      173.78      173.83      5.13 o 
   4   7   4      357.58      336.96      9.14 o 
   5   7   4      377.04      348.40      9.85 o 
 -10   8   4      335.15      333.66      8.52 o 
  -9   8   4        0.09        2.89      2.11 o 
  -8   8   4      506.14      454.70     10.38 o 
  -7   8   4      524.34      549.29     11.81 o 
  -6   8   4        0.75        4.18      1.49 o 
  -5   8   4      638.60      621.38      8.73 o 
  -4   8   4      233.41      231.26      5.47 o 
  -3   8   4      265.35      249.31      8.31 o 
  -2   8   4        4.11        6.63      1.49 o 
  -1   8   4      105.12      115.84      4.09 o 
   0   8   4      274.49      278.98      6.84 o 
   1   8   4      261.28      266.69      9.76 o 
   2   8   4       17.78       18.33      2.69 o 
   3   8   4      103.74       93.14      5.29 o 
   4   8   4      215.88      218.09      7.89 o 
 -10   9   4      206.96      194.66      7.51 o 
  -9   9   4      332.90      341.91      9.40 o 
  -8   9   4       78.90       87.84      6.68 o 
  -7   9   4      293.28      288.73      8.66 o 
  -6   9   4      696.19      698.37     11.43 o 
  -5   9   4        2.34        5.43      1.89 o 
  -4   9   4      499.60      510.89      9.06 o 
  -3   9   4      192.63      193.74      5.53 o 
  -2   9   4      223.08      208.18      4.51 o 
  -1   9   4      697.47      737.26     12.43 o 
   0   9   4      138.61      152.04      9.86 o 
   1   9   4      116.01      109.09      6.27 o 
   2   9   4      615.49      629.06     14.54 o 
   3   9   4        9.45        7.61      3.62 o 
  -9  10   4      222.62      209.04      8.27 o 
  -8  10   4      572.06      600.75     13.43 o 
  -7  10   4       41.91       53.45      3.45 o 
  -6  10   4      214.22      219.12      6.26 o 
  -5  10   4      809.44      796.40     13.37 o 
  -4  10   4       11.18       19.63      2.81 o 
  -3  10   4      677.85      683.93     12.60 o 
  -2  10   4      577.59      606.82     10.86 o 
  -1  10   4        4.45        7.58      2.49 o 
   0  10   4      356.47      351.94     10.73 o 
   1  10   4      360.58      371.65     11.30 o 
   2  10   4        4.44        4.98      3.73 o 
  -8  11   4       31.21       31.72      3.13 o 
  -7  11   4      833.70      878.46     14.48 o 
  -6  11   4       39.89       50.47      7.27 o 
  -5  11   4      230.86      221.89      8.11 o 
  -4  11   4      388.06      419.78      9.77 o 
  -3  11   4        2.64        1.78      2.85 o 
  -2  11   4       81.48       77.22      6.01 o 
  -1  11   4      743.49      802.75     17.40 o 
   0  11   4        9.87       13.13      4.09 o 
  -7  12   4       90.79       78.80      4.72 o 
  -6  12   4      407.81      422.59      9.97 o 
  -5  12   4       69.25       68.85      4.94 o 
  -4  12   4      178.16      152.61      6.36 o 
  -3  12   4     1203.89     1279.67     27.93 o 
  -2  12   4       37.28       45.23      5.24 o 
   2 -13   5      421.53      459.77     11.67 o 
   3 -13   5      353.85      359.47     10.15 o 
   4 -13   5       70.76       79.32      5.40 o 
   5 -13   5      175.06      165.63      6.88 o 
   0 -12   5      636.49      652.76     13.60 o 
   1 -12   5      969.91     1044.94     14.96 o 
   2 -12   5       57.34       57.47      5.09 o 
   3 -12   5      324.81      306.09      8.86 o 
   4 -12   5     1619.38     1609.11     27.64 o 
   5 -12   5        0.03        7.04      2.76 o 
   6 -12   5      537.13      536.20     11.57 o 
   7 -12   5      348.10      336.98     10.51 o 
  -2 -11   5      102.27      107.90      6.26 o 
  -1 -11   5     1072.72     1151.18     19.41 o 
   0 -11   5      429.13      438.99     11.86 o 
   1 -11   5      241.33      248.31      6.38 o 
   2 -11   5     1817.92     1902.57     40.23 o 
   3 -11   5      114.83       93.55      7.02 o 
   4 -11   5      219.81      212.76      9.72 o 
   5 -11   5      768.69      766.70     13.97 o 
   6 -11   5       31.66       28.82      4.19 o 
   7 -11   5      358.33      382.81     10.37 o 
   8 -11   5      783.39      812.44     21.32 o 
  -3 -10   5      490.81      516.94     12.73 o 
  -2 -10   5      434.06      450.07     10.74 o 
  -1 -10   5      133.73      112.39      7.17 o 
   0 -10   5     1457.57     1527.91     19.21 o 
   1 -10   5      560.15      531.45      9.21 o 
   2 -10   5      218.19      227.51      6.98 o 
   3 -10   5     1822.81     1791.17     24.87 o 
   4 -10   5      412.91      383.08      8.95 o 
   5 -10   5      892.49      928.12     15.20 o 
   6 -10   5     1366.39     1381.63     19.98 o 
   7 -10   5       10.14        7.78      2.67 o 
   8 -10   5      316.62      338.67     25.31 o 
   9 -10   5      555.50      546.50     25.44 o 
  -4  -9   5      617.81      669.00     14.11 o 
  -3  -9   5        0.47       -1.90      2.30 o 
  -2  -9   5      676.82      720.96     13.68 o 
  -1  -9   5     1668.93     1624.39     23.48 o 
   0  -9   5        0.23        0.03      1.73 o 
   1  -9   5     1756.78     1797.26     18.60 o 
   2  -9   5     1682.22     1623.41     27.35 o 
   3  -9   5       10.73       12.68      2.30 o 
   4  -9   5     2533.64     2456.16     40.62 o 
   5  -9   5      597.30      566.91     12.30 o 
   6  -9   5      459.02      471.81     10.67 o 
   7  -9   5     1316.83     1315.12     24.01 o 
   8  -9   5      163.34      158.87     14.11 o 
   9  -9   5      250.79      246.06     16.44 o 
  -5  -8   5      134.38      124.71     10.83 o 
  -4  -8   5       92.45      100.32     10.12 o 
  -3  -8   5     1013.32     1037.34     14.41 o 
  -2  -8   5       60.84       53.62      4.26 o 
  -1  -8   5      430.48      448.13      8.06 o 
   0  -8   5     1605.07     1601.34     18.96 o 
   1  -8   5       27.65       28.61      2.08 o 
   2  -8   5     2632.02     2558.81     31.72 o 
   3  -8   5       50.57       60.65      3.49 o 
   4  -8   5       95.66       98.51      4.09 o 
   5  -8   5     1909.97     1833.45     23.69 o 
   6  -8   5      454.55      430.01     11.00 o 
   7  -8   5      460.69      418.10     10.95 o 
   8  -8   5      733.15      734.68     15.72 o 
   9  -8   5      225.82      222.50      8.04 o 
  -6  -7   5        0.91       -0.69      2.22 o 
  -5  -7   5      213.37      209.66      5.25 o 
  -4  -7   5      369.98      351.06      5.89 o 
  -3  -7   5       15.15       13.09      1.62 o 
  -2  -7   5     1069.75     1076.76     12.51 o 
  -1  -7   5      444.80      460.77      6.92 o 
   0  -7   5      241.44      220.10      4.62 o 
   1  -7   5     1164.46     1191.99     12.86 o 
   2  -7   5     1248.44     1260.68     17.72 o 
   3  -7   5     3645.46     3440.91     40.07 o 
   4  -7   5     1520.22     1492.01     19.65 o 
   5  -7   5       31.31       25.81      2.93 o 
   6  -7   5      960.22      958.74     25.87 o 
   7  -7   5     1672.79     1622.36     27.29 o 
   8  -7   5       74.06       59.83      4.32 o 
   9  -7   5      673.48      658.72     14.82 o 
  -7  -6   5       13.75       14.21      2.70 o 
  -6  -6   5      391.64      388.66      7.15 o 
  -5  -6   5       73.83       75.20      3.70 o 
  -4  -6   5      247.11      236.58      4.32 o 
  -3  -6   5     1094.97     1061.65      9.27 o 
  -2  -6   5      130.47      129.81      2.85 o 
  -1  -6   5     1665.54     1662.12     14.02 o 
   0  -6   5     1413.81     1486.31     11.61 o 
   1  -6   5      620.13      590.55      6.54 o 
   2  -6   5      951.51      974.09     14.18 o 
   3  -6   5      163.84      183.43      6.35 o 
   4  -6   5      702.09      674.29     13.74 o 
   5  -6   5     1489.43     1473.08     24.51 o 
   6  -6   5       26.88       11.92      2.26 o 
   7  -6   5      207.04      197.57      6.79 o 
   8  -6   5      509.58      490.24     13.62 o 
   9  -6   5        1.35        3.52      2.86 o 
  10  -6   5      324.28      330.97     12.15 o 
  -7  -5   5      364.57      369.45      8.44 o 
  -6  -5   5       20.18       18.35      2.57 o 
  -5  -5   5      627.25      600.55      7.84 o 
  -4  -5   5      845.00      844.03      9.28 o 
  -3  -5   5      160.97      150.43      2.85 o 
  -2  -5   5     2425.83     2454.47     18.07 o 
  -1  -5   5      461.30      482.07      5.54 o 
   0  -5   5      964.52     1016.33      7.98 o 
   1  -5   5     1477.55     1580.57     12.69 o 
   2  -5   5      151.20      148.49      3.55 o 
   3  -5   5     2146.51     2241.09     50.42 o 
   4  -5   5      549.94      582.59      9.74 o 
   5  -5   5       95.83       96.55      3.76 o 
   6  -5   5     1652.33     1630.17     24.92 o 
   7  -5   5      348.24      358.10     22.42 o 
   8  -5   5      302.27      291.88     14.81 o 
   9  -5   5      493.99      511.21     12.50 o 
  -8  -4   5       86.46       76.65      4.06 o 
  -7  -4   5      411.96      413.59      7.19 o 
  -6  -4   5     1019.44     1047.80     12.06 o 
  -5  -4   5       13.47        9.31      1.50 o 
  -4  -4   5     1843.69     1747.03     15.29 o 
  -3  -4   5     1307.10     1248.57      9.87 o 
  -2  -4   5       87.84       87.26      2.24 o 
  -1  -4   5     4791.45     4727.30     34.16 o 
   0  -4   5      750.86      736.42      7.02 o 
   1  -4   5     1177.99     1226.15     11.13 o 
   2  -4   5     4746.68     5047.60     47.69 o 
   3  -4   5      269.66      270.23      4.70 o 
   4  -4   5     1424.22     1528.92     46.06 o 
   5  -4   5     2062.79     2094.15     30.29 o 
   6  -4   5       74.56       82.67      4.29 o 
   7  -4   5      565.18      558.25     12.16 o 
   8  -4   5      282.12      290.24     18.07 o 
   9  -4   5       48.82       43.43      4.38 o 
  -8  -3   5       78.26      106.88      4.25 o 
  -7  -3   5       90.72       91.23      3.54 o 
  -6  -3   5      461.68      441.37      6.76 o 
  -5  -3   5     1876.25     1781.82     15.70 o 
  -4  -3   5      122.22      118.85      2.85 o 
  -3  -3   5     3841.08     3726.93     25.81 o 
  -2  -3   5     3496.25     3396.06     25.07 o 
  -1  -3   5       48.97       70.73      2.09 o 
   0  -3   5     6034.66     6494.36     49.68 o 
   1  -3   5      449.44      363.56      5.13 o 
   2  -3   5      211.95      249.29      6.89 o 
   3  -3   5     4002.49     4280.47     54.29 o 
   4  -3   5      587.80      610.70     11.60 o 
   5  -3   5     1038.55     1101.64     21.42 o 
   6  -3   5      206.29      230.34      7.19 o 
   7  -3   5      162.19      173.39      6.66 o 
   8  -3   5      277.39      271.30      8.93 o 
   9  -3   5      283.96      316.47     10.27 o 
  -9  -2   5      434.10      432.46      8.14 o 
  -8  -2   5      419.27      409.59      7.46 o 
  -7  -2   5     1242.68     1241.37     13.35 o 
  -6  -2   5      334.92      341.94      5.60 o 
  -5  -2   5     1505.27     1475.96     14.19 o 
  -4  -2   5     5119.31     4924.58     38.75 o 
  -3  -2   5       59.53       43.91      1.68 o 
  -2  -2   5     3695.76     3631.59     26.41 o 
  -1  -2   5     4420.68     4244.70     96.15 o 
   0  -2   5       29.20       30.10      1.57 o 
   1  -2   5     9482.49     9755.85    190.81 o 
   2  -2   5     4570.53     4748.87     50.46 o 
   3  -2   5      149.12      171.49      3.85 o 
   4  -2   5     3433.10     3501.72     47.85 o 
   5  -2   5     4562.63     4525.00     61.17 o 
   6  -2   5     1349.90     1341.66     22.84 o 
   7  -2   5      904.37      930.70     18.33 o 
   8  -2   5      128.73      141.36     11.09 o 
   9  -2   5      121.85      127.98      7.06 o 
  -9  -1   5      158.24      172.93      4.93 o 
  -8  -1   5      200.91      211.66      4.73 o 
  -7  -1   5      252.01      244.67      4.75 o 
  -6  -1   5     1799.70     1751.42     16.25 o 
  -5  -1   5      337.37      307.66      4.76 o 
  -4  -1   5      900.06      864.58      8.32 o 
  -3  -1   5     6576.86     6257.14     47.60 o 
  -2  -1   5      223.72      207.08      3.27 o 
  -1  -1   5     4782.00     4865.04     37.88 o 
   0  -1   5     8090.21     8239.58     75.73 o 
   1  -1   5      269.57      284.03      6.85 o 
   2  -1   5     6500.24     6393.28     67.07 o 
   3  -1   5     4259.15     4257.38     45.99 o 
   4  -1   5      449.01      451.13      7.47 o 
   5  -1   5      326.15      318.52      8.84 o 
   6  -1   5      708.01      720.87     15.34 o 
   7  -1   5       65.34       59.20      4.69 o 
   8  -1   5      690.70      727.18     21.32 o 
   9  -1   5       25.54       17.97      3.88 o 
  -9   0   5       28.23       32.21      2.85 o 
  -8   0   5      664.56      664.50      9.75 o 
  -7   0   5      681.56      663.46      9.25 o 
  -6   0   5      166.26      171.76      5.11 o 
  -5   0   5     3376.85     3286.22     28.73 o 
  -4   0   5     2018.40     2124.04     22.37 o 
  -3   0   5      981.67      939.24      9.00 o 
  -2   0   5     5657.62     5556.22     46.95 o 
  -1   0   5     1669.38     1753.31     18.39 o 
   0   0   5     3863.69     3755.52     30.80 o 
   1   0   5     6788.66     6793.76     89.20 o 
   2   0   5      221.74      224.53      4.93 o 
   3   0   5     2830.23     2803.20     31.84 o 
   4   0   5     2714.83     2730.79     31.61 o 
   5   0   5       55.47       48.09      2.86 o 
   6   0   5     1655.58     1674.02     35.86 o 
   7   0   5      700.32      722.70     22.65 o 
   8   0   5        9.09        9.61      2.52 o 
 -10   1   5       72.96       68.04      3.93 o 
  -9   1   5      712.63      706.85     11.14 o 
  -8   1   5        9.91        9.33      1.71 o 
  -7   1   5      914.11      920.04     12.76 o 
  -6   1   5     1591.19     1614.86     15.56 o 
  -5   1   5       43.04       40.21      2.08 o 
  -4   1   5     1462.06     1354.22     12.39 o 
  -3   1   5     2483.43     2480.69     19.45 o 
  -2   1   5     1303.23     1186.68     11.15 o 
  -1   1   5     5819.33     5715.19     45.39 o 
   0   1   5      766.66      751.88     10.24 o 
   1   1   5     1854.03     1761.48     16.79 o 
   2   1   5     4548.42     4469.25     38.38 o 
   3   1   5      140.99      135.04      4.09 o 
   4   1   5     1285.30     1267.89     17.18 o 
   5   1   5     1546.01     1524.43     20.97 o 
   6   1   5        2.38        4.29      1.87 o 
   7   1   5      843.31      866.07     14.51 o 
   8   1   5      608.95      630.27     12.38 o 
 -10   2   5        1.99        1.90      1.87 o 
  -9   2   5       27.28       32.38      2.66 o 
  -8   2   5      415.50      404.20      6.50 o 
  -7   2   5      123.51      123.06      4.02 o 
  -6   2   5      265.76      257.46      4.92 o 
  -5   2   5      724.06      717.29      8.93 o 
  -4   2   5      311.34      382.29      4.90 o 
  -3   2   5      951.05      883.34      8.95 o 
  -2   2   5     3047.93     3110.56     23.36 o 
  -1   2   5       13.93        6.28      0.98 o 
   0   2   5     6310.54     6253.19     81.80 o 
   1   2   5      642.68      652.43      7.14 o 
   2   2   5      749.59      737.18      9.05 o 
   3   2   5     1910.46     1880.57     25.18 o 
   4   2   5       13.23        9.56      1.86 o 
   5   2   5      377.87      404.19      9.46 o 
   6   2   5     1072.93     1067.29     16.70 o 
   7   2   5       13.11        5.82      3.15 o 
   8   2   5      518.01      528.67     11.68 o 
 -10   3   5      478.88      463.34      8.58 o 
  -9   3   5      489.36      471.59     10.76 o 
  -8   3   5        5.96        8.06      1.63 o 
  -7   3   5      847.15      839.54     10.58 o 
  -6   3   5     2240.92     2340.41     22.72 o 
  -5   3   5      320.21      322.51      5.48 o 
  -4   3   5     1588.86     1529.06     13.93 o 
  -3   3   5      513.31      499.67      6.13 o 
  -2   3   5     1770.08     1742.91     14.33 o 
  -1   3   5     1563.32     1559.80     13.90 o 
   0   3   5       68.35       87.60      2.09 o 
   1   3   5     1391.09     1442.30     13.85 o 
   2   3   5      476.84      463.35      6.47 o 
   3   3   5       42.06       64.44      3.49 o 
   4   3   5     2047.47     1896.63     24.83 o 
   5   3   5      221.39      213.59      7.89 o 
   6   3   5      187.21      184.76     10.12 o 
   7   3   5      743.73      736.44     14.19 o 
 -10   4   5       64.03       69.30      3.87 o 
  -9   4   5      118.76      120.25      4.18 o 
  -8   4   5      556.57      556.86      8.84 o 
  -7   4   5      210.96      209.80      4.70 o 
  -6   4   5       16.06       20.97      1.91 o 
  -5   4   5     1145.08     1112.35     12.72 o 
  -4   4   5        2.06        5.21      1.17 o 
  -3   4   5     1261.20     1203.02     11.85 o 
  -2   4   5      255.90      236.26      3.67 o 
  -1   4   5      368.66      399.12      4.79 o 
   0   4   5     1963.41     1903.41     41.46 o 
   1   4   5        9.93       10.00      1.42 o 
   2   4   5      478.13      480.72      6.90 o 
   3   4   5      302.69      336.80      6.06 o 
   4   4   5        6.48        7.08      2.20 o 
   5   4   5      547.16      549.51     11.37 o 
   6   4   5      205.50      180.84      6.71 o 
 -10   5   5      514.76      523.59     10.04 o 
  -9   5   5      263.37      251.58      5.92 o 
  -8   5   5      191.36      186.47      5.00 o 
  -7   5   5      912.82      877.89     11.28 o 
  -6   5   5      419.64      419.03      6.94 o 
  -5   5   5      840.20      836.76      9.14 o 
  -4   5   5     2078.45     2012.21     18.09 o 
  -3   5   5       13.70       11.89      1.34 o 
  -2   5   5     2363.83     2416.92     19.32 o 
  -1   5   5     1493.05     1426.29     12.47 o 
   0   5   5       13.43       28.64      1.80 o 
   1   5   5     1001.24     1010.45     11.47 o 
   2   5   5      391.36      378.10      6.24 o 
   3   5   5      211.92      187.90      5.52 o 
   4   5   5      612.89      599.96     11.90 o 
   5   5   5       51.31       49.18      4.18 o 
   6   5   5      151.84      143.99      6.46 o 
 -10   6   5        8.96        7.86      2.36 o 
  -9   6   5      501.39      519.94      9.09 o 
  -8   6   5      975.45      986.54     16.39 o 
  -7   6   5       21.44       28.97      5.90 o 
  -6   6   5     1559.26     1513.35     14.56 o 
  -5   6   5      450.21      432.80      6.13 o 
  -4   6   5      840.76      831.83      9.47 o 
  -3   6   5     1945.18     1895.32     17.56 o 
  -2   6   5       21.84       21.18      1.51 o 
  -1   6   5      353.30      358.54      5.07 o 
   0   6   5     1518.20     1486.09     20.46 o 
   1   6   5        0.59        0.21      1.57 o 
   2   6   5      599.40      585.25      9.34 o 
   3   6   5      359.26      328.11      6.09 o 
   4   6   5        3.24        5.41      2.69 o 
   5   6   5      300.56      270.98      8.49 o 
 -10   7   5      183.43      199.30      6.95 o 
  -9   7   5        9.21        9.87      2.58 o 
  -8   7   5      476.45      482.24     13.64 o 
  -7   7   5      189.54      185.98      5.84 o 
  -6   7   5       50.43       50.92      2.50 o 
  -5   7   5     1509.83     1511.99     15.03 o 
  -4   7   5      654.31      633.15      8.10 o 
  -3   7   5      404.56      400.08     10.40 o 
  -2   7   5     3011.96     3015.44     24.95 o 
  -1   7   5      482.58      483.19      6.31 o 
   0   7   5      302.74      286.06      6.11 o 
   1   7   5     1705.80     1678.58     22.90 o 
   2   7   5      141.91      155.21      4.99 o 
   3   7   5      670.79      688.76     10.77 o 
   4   7   5      262.85      241.65      8.08 o 
 -10   8   5      218.62      212.18      7.37 o 
  -9   8   5      391.79      389.95     10.03 o 
  -8   8   5       23.50       22.55      3.38 o 
  -7   8   5     1317.59     1370.18     24.90 o 
  -6   8   5      893.53      916.94     12.41 o 
  -5   8   5      118.85      112.88      4.41 o 
  -4   8   5     1971.94     1950.30     22.68 o 
  -3   8   5     1569.97     1588.78     19.49 o 
  -2   8   5      252.26      238.07      4.73 o 
  -1   8   5     1442.02     1447.72     19.82 o 
   0   8   5      361.23      369.91      9.78 o 
   1   8   5      370.45      336.82      8.49 o 
   2   8   5      469.43      434.12      9.85 o 
   3   8   5       96.69      108.31      4.70 o 
  -9   9   5       73.75       81.44      6.31 o 
  -8   9   5      301.19      320.95      9.39 o 
  -7   9   5        5.65        9.01      2.13 o 
  -6   9   5      484.50      461.69     13.87 o 
  -5   9   5      670.82      666.32     11.74 o 
  -4   9   5        5.02        7.09      2.63 o 
  -3   9   5      462.07      460.09      8.89 o 
  -2   9   5     1024.04     1040.40     15.47 o 
  -1   9   5       80.58       81.77      4.39 o 
   0   9   5      760.20      761.77     16.34 o 
   1   9   5      248.12      243.04      8.98 o 
   2   9   5      109.51      116.46      7.80 o 
  -9  10   5        6.51        9.70      2.89 o 
  -8  10   5      124.86      117.07      4.79 o 
  -7  10   5      487.69      479.04     15.94 o 
  -6  10   5       63.82       66.94      7.14 o 
  -5  10   5      574.70      547.14     10.88 o 
  -4  10   5     1007.84     1018.91     16.51 o 
  -3  10   5       26.55       25.35      3.22 o 
  -2  10   5      678.03      700.99     12.08 o 
  -1  10   5      527.71      549.09     13.55 o 
   0  10   5       39.93       42.11      6.97 o 
   1  10   5      607.75      661.67     15.72 o 
  -8  11   5       71.91       61.64      5.12 o 
  -7  11   5        0.90        5.98      2.41 o 
  -6  11   5      267.90      237.35     10.34 o 
  -5  11   5      313.10      314.58      8.50 o 
  -4  11   5       79.36       79.64      9.10 o 
  -3  11   5      216.22      238.25      9.09 o 
  -2  11   5        0.63        1.50      2.55 o 
  -1  11   5      241.98      259.34     19.73 o 
  -6  12   5        0.64        7.03      2.71 o 
  -5  12   5      140.21      138.46      6.16 o 
  -4  12   5       32.08       28.76      4.53 o 
  -3  12   5       40.17       28.68      6.61 o 
   3 -13   6      381.56      420.23     13.92 o 
   4 -13   6      408.74      421.96     11.06 o 
   0 -12   6       75.16       58.32      5.02 o 
   1 -12   6       90.45      102.09      6.17 o 
   2 -12   6      633.15      662.48     14.39 o 
   3 -12   6       26.73       22.69      9.89 o 
   4 -12   6      662.56      717.72     14.40 o 
   5 -12   6      615.79      625.33     13.11 o 
   6 -12   6       28.21       15.77      3.26 o 
   7 -12   6      713.49      755.79     14.56 o 
  -2 -11   6      823.51      825.67     16.08 o 
  -1 -11   6        0.01        3.28      3.18 o 
   0 -11   6      480.31      489.35     11.88 o 
   1 -11   6      291.37      281.01      6.83 o 
   2 -11   6       43.10       48.54      3.74 o 
   3 -11   6     1018.75     1047.54     17.75 o 
   4 -11   6      144.47      134.81      8.15 o 
   5 -11   6      271.53      292.76      8.19 o 
   6 -11   6      530.37      530.67     11.34 o 
   7 -11   6       42.81       43.44      4.02 o 
   8 -11   6      352.21      355.67     11.73 o 
  -3 -10   6      104.10       83.48      7.06 o 
  -2 -10   6       22.58       21.02      3.75 o 
  -1 -10   6      268.56      271.26      8.38 o 
   0 -10   6       29.30       26.41      3.24 o 
   1 -10   6      420.51      451.72      8.48 o 
   2 -10   6      168.95      172.97      6.35 o 
   3 -10   6       27.27       30.00      3.28 o 
   4 -10   6      913.86      887.33     15.57 o 
   5 -10   6      195.86      198.99      7.92 o 
   6 -10   6      117.36      111.28      5.06 o 
   7 -10   6      690.33      639.85     15.74 o 
   8 -10   6       76.78       78.39      5.81 o 
  -4  -9   6        6.12        5.61      3.55 o 
  -3  -9   6      335.94      334.03      9.00 o 
  -2  -9   6      347.15      350.81     13.38 o 
  -1  -9   6       68.17       61.84      4.45 o 
   0  -9   6      862.86      893.80     12.98 o 
   1  -9   6      163.89      141.55      4.19 o 
   2  -9   6      477.62      504.18     10.58 o 
   3  -9   6     1361.86     1365.19     20.14 o 
   4  -9   6      141.55      136.18      5.22 o 
   5  -9   6      576.13      551.43     10.73 o 
   6  -9   6      642.74      631.33     11.53 o 
   7  -9   6       10.82       10.50      2.88 o 
   8  -9   6      401.54      379.46     11.40 o 
   9  -9   6      144.33      137.30     15.91 o 
  -5  -8   6      188.44      181.28      7.62 o 
  -4  -8   6      919.77      936.76     17.02 o 
  -3  -8   6      166.40      160.19      5.31 o 
  -2  -8   6     1102.86     1083.33     17.45 o 
  -1  -8   6      892.36      909.87     15.27 o 
   0  -8   6        7.12        6.52      1.93 o 
   1  -8   6     1629.65     1650.81     17.19 o 
   2  -8   6      887.11      891.08     24.88 o 
   3  -8   6      113.01       98.66      4.39 o 
   4  -8   6     1565.04     1547.13     21.33 o 
   5  -8   6      162.57      156.71      5.22 o 
   6  -8   6      391.29      367.14     13.45 o 
   7  -8   6      443.91      446.08     11.93 o 
   8  -8   6        1.45        6.03      2.74 o 
   9  -8   6      380.03      342.36     10.82 o 
  -6  -7   6      677.20      691.20     11.10 o 
  -5  -7   6      237.84      251.85      5.79 o 
  -4  -7   6      637.93      609.40      9.54 o 
  -3  -7   6      628.83      689.58      9.63 o 
  -2  -7   6      102.87      106.02      4.62 o 
  -1  -7   6     1073.68     1069.90     12.37 o 
   0  -7   6     1731.64     1699.75     17.44 o 
   1  -7   6       84.75       82.47      3.05 o 
   2  -7   6     1101.55     1084.51     16.19 o 
   3  -7   6     2049.95     1940.96     25.11 o 
   4  -7   6        7.31        8.67      1.87 o 
   5  -7   6     1970.06     1956.30     35.83 o 
   6  -7   6      711.14      696.00     15.21 o 
   7  -7   6      410.41      382.97     10.72 o 
   8  -7   6      577.28      553.49     13.67 o 
   9  -7   6       95.16       86.35      5.94 o 
  -6  -6   6       61.14       49.09      3.00 o 
  -5  -6   6     1052.10     1063.07     11.80 o 
  -4  -6   6      749.32      739.33      8.26 o 
  -3  -6   6      858.29      799.25      8.17 o 
  -2  -6   6     2948.97     2873.04     21.23 o 
  -1  -6   6      292.69      289.38      5.44 o 
   0  -6   6      885.80      903.82      8.78 o 
   1  -6   6     8661.00     8438.83     70.02 o 
   2  -6   6      248.23      232.39      8.98 o 
   3  -6   6     2434.85     2334.12     28.70 o 
   4  -6   6     2724.76     2666.13     40.40 o 
   5  -6   6        0.49        4.85      2.00 o 
   6  -6   6     1371.78     1347.14     23.98 o 
   7  -6   6      492.79      497.77     15.84 o 
   8  -6   6       89.31       83.22      6.38 o 
   9  -6   6      327.29      338.21     12.75 o 
  -7  -5   6      487.06      479.08      8.86 o 
  -6  -5   6      536.39      543.47      7.93 o 
  -5  -5   6      121.86      104.18      3.35 o 
  -4  -5   6     1763.23     1742.50     17.00 o 
  -3  -5   6      599.15      616.34      7.66 o 
  -2  -5   6      527.73      514.73      5.78 o 
  -1  -5   6     3933.46     3875.04     29.27 o 
   0  -5   6      486.15      502.84      4.79 o 
   1  -5   6      476.51      466.31      5.78 o 
   2  -5   6     4257.36     4062.49     47.13 o 
   3  -5   6      514.78      520.02      7.82 o 
   4  -5   6     1871.38     1805.74     21.98 o 
   5  -5   6     1613.27     1642.72     31.99 o 
   6  -5   6        1.27        2.42      1.87 o 
   7  -5   6     1556.93     1581.01     38.59 o 
   8  -5   6      568.66      604.36     25.80 o 
   9  -5   6       27.38       21.72      4.58 o 
  -8  -4   6     1071.28     1076.73     21.51 o 
  -7  -4   6        7.52        4.63      1.93 o 
  -6  -4   6      836.66      830.10      9.88 o 
  -5  -4   6      852.90      849.79      9.58 o 
  -4  -4   6        0.02        1.82      1.12 o 
  -3  -4   6     2595.29     2497.08     18.54 o 
  -2  -4   6     1957.81     1989.27     15.13 o 
  -1  -4   6      450.85      425.53      6.39 o 
   0  -4   6     5310.35     5129.53     37.10 o 
   1  -4   6     3046.70     3026.79     24.67 o 
   2  -4   6     1070.62      949.55     18.18 o 
   3  -4   6     5035.14     4712.41     60.63 o 
   4  -4   6      773.49      777.75     10.90 o 
   5  -4   6     1676.55     1634.01     44.60 o 
   6  -4   6     2376.30     2383.86     35.73 o 
   7  -4   6      139.18      164.58      6.76 o 
   8  -4   6      807.00      824.51     27.83 o 
   9  -4   6      646.18      705.68     26.47 o 
  -8  -3   6        8.84       12.07      2.33 o 
  -7  -3   6      699.91      706.98     10.40 o 
  -6  -3   6       86.90       83.82      2.99 o 
  -5  -3   6     1171.53     1146.87     12.20 o 
  -4  -3   6      491.66      491.40      6.72 o 
  -3  -3   6       17.50       31.86      2.68 o 
  -2  -3   6     1584.89     1488.51     11.77 o 
  -1  -3   6     4254.94     4346.57     29.63 o 
   0  -3   6        4.68       24.02      1.35 o 
   1  -3   6     4635.52     4395.71     40.86 o 
   2  -3   6     1625.05     1690.03     22.50 o 
   3  -3   6      699.37      689.87     10.27 o 
   4  -3   6     2920.64     2883.16     37.68 o 
   5  -3   6      121.36      136.00      7.17 o 
   6  -3   6      839.23      841.95     16.77 o 
   7  -3   6     1482.30     1525.24     26.47 o 
   8  -3   6       16.86       24.31      3.89 o 
   9  -3   6      441.56      429.03     12.77 o 
  -9  -2   6      530.57      510.64      9.08 o 
  -8  -2   6      310.01      277.94      8.68 o 
  -7  -2   6       33.78       32.84      2.41 o 
  -6  -2   6      502.56      516.85      7.33 o 
  -5  -2   6      985.58     1011.98     10.21 o 
  -4  -2   6      696.41      668.81     11.25 o 
  -3  -2   6     1776.83     1791.89     15.51 o 
  -2  -2   6      258.46      319.24      4.49 o 
  -1  -2   6     2131.56     1989.37     18.84 o 
   0  -2   6      769.92      706.79      7.93 o 
   1  -2   6       10.08       31.82      2.32 o 
   2  -2   6     2347.49     2160.30     25.46 o 
   3  -2   6     1089.65     1134.81     15.05 o 
   4  -2   6      451.41      423.49      7.53 o 
   5  -2   6     2701.89     2787.40     32.38 o 
   6  -2   6      829.23      867.15     17.59 o 
   7  -2   6      203.68      196.39      7.90 o 
   8  -2   6     1297.63     1315.60     25.17 o 
   9  -2   6      190.21      186.83      8.77 o 
  -9  -1   6      106.03       98.80      4.12 o 
  -8  -1   6      218.55      210.29      5.20 o 
  -7  -1   6      767.08      774.64      9.59 o 
  -6  -1   6        1.01        3.18      1.24 o 
  -5  -1   6      335.10      324.65      5.12 o 
  -4  -1   6      954.80      989.53     10.14 o 
  -3  -1   6       70.48       53.62      1.79 o 
  -2  -1   6     1857.76     1816.75     14.55 o 
  -1  -1   6     2703.38     2886.03     21.92 o 
   0  -1   6     1611.65     1664.33     14.67 o 
   1  -1   6     2527.28     2463.02     35.62 o 
   2  -1   6       51.53       45.94      2.05 o 
   3  -1   6     1161.28     1182.92     15.79 o 
   4  -1   6     3450.50     3488.57     39.50 o 
   5  -1   6      136.86      135.92      4.32 o 
   6  -1   6     1427.13     1458.02     19.75 o 
   7  -1   6      346.93      361.87      8.06 o 
   8  -1   6      130.84      122.45      7.37 o 
  -9   0   6      328.15      326.26      7.56 o 
  -8   0   6      260.81      248.83      5.05 o 
  -7   0   6      101.10      100.05      3.12 o 
  -6   0   6      793.07      798.54      9.75 o 
  -5   0   6       86.44       80.62      2.75 o 
  -4   0   6      641.80      655.07      7.38 o 
  -3   0   6     1719.73     1642.61     13.19 o 
  -2   0   6       11.58       10.06      1.02 o 
  -1   0   6      691.19      676.66      6.87 o 
   0   0   6      599.32      546.01      6.52 o 
   1   0   6       41.57       56.95      2.23 o 
   2   0   6     1641.91     1710.16     16.59 o 
   3   0   6        2.25        5.44      1.48 o 
   4   0   6      230.02      251.22      6.02 o 
   5   0   6     1306.27     1301.42     24.34 o 
   6   0   6        7.94       10.57      2.13 o 
   7   0   6      443.20      452.15      9.65 o 
   8   0   6      181.91      164.28      6.12 o 
 -10   1   6      718.99      731.66     12.26 o 
  -9   1   6        4.98        5.12      1.95 o 
  -8   1   6      617.51      619.71     10.18 o 
  -7   1   6      923.14      913.56     12.60 o 
  -6   1   6        1.15        4.65      1.25 o 
  -5   1   6     3782.91     3766.99     32.80 o 
  -4   1   6      559.20      511.05      6.10 o 
  -3   1   6     1050.90     1124.10     12.56 o 
  -2   1   6     1998.56     1908.41     15.19 o 
  -1   1   6      470.83      403.70      4.89 o 
   0   1   6     1468.41     1585.77     17.24 o 
   1   1   6     2279.22     2249.73     19.26 o 
   2   1   6        8.14       15.45      1.36 o 
   3   1   6     2636.06     2655.75     31.62 o 
   4   1   6     1345.87     1289.28     18.05 o 
   5   1   6      149.36      151.60      5.17 o 
   6   1   6      819.24      820.43     13.92 o 
   7   1   6      116.38      116.37      5.50 o 
   8   1   6       95.60       82.35     10.50 o 
 -10   2   6       71.57       76.75      4.53 o 
  -9   2   6      705.32      717.28     12.53 o 
  -8   2   6       10.50        8.76      1.87 o 
  -7   2   6     1387.39     1385.42     15.79 o 
  -6   2   6        4.24        8.05      2.52 o 
  -5   2   6       32.69       35.35      1.81 o 
  -4   2   6     2337.63     2261.34     19.73 o 
  -3   2   6     1399.29     1237.77     12.15 o 
  -2   2   6      521.78      587.25      6.46 o 
  -1   2   6     1657.26     1591.06     13.60 o 
   0   2   6     1552.77     1501.13     16.81 o 
   1   2   6      417.30      454.38      5.68 o 
   2   2   6     3741.80     3587.97     31.32 o 
   3   2   6      149.39      132.94      4.69 o 
   4   2   6      739.64      760.81     12.83 o 
   5   2   6      434.78      437.43      9.48 o 
   6   2   6        2.97        4.02      2.25 o 
   7   2   6       90.16       84.54      5.09 o 
 -10   3   6       56.30       40.75      3.58 o 
  -9   3   6      197.99      204.37      6.12 o 
  -8   3   6      586.48      571.54      9.43 o 
  -7   3   6      313.89      311.12      6.11 o 
  -6   3   6     3820.40     3818.85     35.32 o 
  -5   3   6     1608.12     1506.21     15.46 o 
  -4   3   6        7.18       16.44      1.44 o 
  -3   3   6     2356.13     2222.47     19.70 o 
  -2   3   6     5114.54     4982.20     36.65 o 
  -1   3   6      480.27      549.38      6.45 o 
   0   3   6     3553.50     3524.25     31.10 o 
   1   3   6     1227.45     1167.69     12.54 o 
   2   3   6      653.39      638.38      9.60 o 
   3   3   6     1684.18     1708.80     22.99 o 
   4   3   6      415.80      387.37      8.82 o 
   5   3   6      263.57      253.39      9.72 o 
   6   3   6      442.63      430.43     10.32 o 
   7   3   6       43.25       51.12      4.55 o 
 -10   4   6      428.33      459.39      9.78 o 
  -9   4   6      160.98      169.56      5.68 o 
  -8   4   6      622.82      646.86     11.88 o 
  -7   4   6     1039.89     1002.05     12.66 o 
  -6   4   6       51.42       45.27      2.36 o 
  -5   4   6     1369.88     1376.19     13.55 o 
  -4   4   6     2300.99     2224.02     19.90 o 
  -3   4   6        1.29        4.33      1.10 o 
  -2   4   6     1052.07      974.84      8.85 o 
  -1   4   6     3268.39     3231.99     23.45 o 
   0   4   6       18.76       22.95      1.90 o 
   1   4   6     2857.76     2794.32     27.64 o 
   2   4   6     2526.73     2363.15     22.52 o 
   3   4   6      393.38      354.13      7.27 o 
   4   4   6     1105.59     1092.99     17.51 o 
   5   4   6      178.75      178.41      6.60 o 
   6   4   6       62.25       52.79      4.60 o 
 -10   5   6       42.93       38.05      3.55 o 
  -9   5   6      399.80      411.49      8.24 o 
  -8   5   6       24.82       29.64      2.75 o 
  -7   5   6      547.89      544.59     10.04 o 
  -6   5   6     1271.61     1261.47     12.91 o 
  -5   5   6      217.73      205.32      4.14 o 
  -4   5   6      812.22      741.54      8.90 o 
  -3   5   6     2622.26     2566.60     22.75 o 
  -2   5   6      159.42      163.17      3.33 o 
  -1   5   6     1804.65     1722.64     14.87 o 
   0   5   6     2519.96     2480.32     21.77 o 
   1   5   6       21.21       20.36      2.20 o 
   2   5   6      956.79      974.03     12.14 o 
   3   5   6      734.20      724.57      9.54 o 
   4   5   6        9.90        7.60      2.70 o 
   5   5   6      535.80      546.04     12.22 o 
 -10   6   6      233.64      241.09      7.16 o 
  -9   6   6       54.64       48.38      3.52 o 
  -8   6   6      782.24      777.21     17.42 o 
  -7   6   6      850.67      811.08     12.06 o 
  -6   6   6      233.56      234.00      5.07 o 
  -5   6   6     1161.80     1131.82     12.22 o 
  -4   6   6      823.53      819.89      9.77 o 
  -3   6   6      221.25      199.83      4.31 o 
  -2   6   6     2570.66     2507.22     21.41 o 
  -1   6   6       57.07       72.08      2.58 o 
   0   6   6     1379.49     1308.95     16.00 o 
   1   6   6     1275.75     1240.53     16.79 o 
   2   6   6        3.11        5.91      2.06 o 
   3   6   6      842.31      847.15     14.46 o 
   4   6   6      545.97      572.28     12.52 o 
   5   6   6       20.30       12.28      3.48 o 
 -10   7   6       93.80       83.70      5.40 o 
  -9   7   6      311.91      308.25      8.30 o 
  -8   7   6       31.42       29.90      3.21 o 
  -7   7   6       54.56       51.93      4.24 o 
  -6   7   6      479.71      483.66      8.64 o 
  -5   7   6       10.74        9.19      1.59 o 
  -4   7   6      682.61      644.86      8.54 o 
  -3   7   6       25.12       26.97      2.30 o 
  -2   7   6        2.69        3.62      1.30 o 
  -1   7   6     1025.53     1035.02     13.61 o 
   0   7   6      208.39      202.06      8.30 o 
   1   7   6      446.03      430.94      9.56 o 
   2   7   6      483.97      484.11      8.93 o 
   3   7   6       17.66       20.73      2.73 o 
   4   7   6      240.23      221.58      9.86 o 
  -9   8   6       38.09       30.86      3.84 o 
  -8   8   6      529.07      484.24     12.11 o 
  -7   8   6       58.09       55.00      3.45 o 
  -6   8   6       80.14       77.63      3.63 o 
  -5   8   6      367.70      359.42      7.29 o 
  -4   8   6      370.00      372.96      7.72 o 
  -3   8   6     1786.07     1777.29     22.22 o 
  -2   8   6      107.47      108.68      4.78 o 
  -1   8   6       85.76       85.36      5.09 o 
   0   8   6      424.26      422.26      9.67 o 
   1   8   6      255.36      284.69      8.09 o 
   2   8   6      262.25      266.14      8.70 o 
   3   8   6      377.23      379.03     13.39 o 
  -9   9   6      271.08      241.72      8.57 o 
  -8   9   6        6.31        7.59      2.86 o 
  -7   9   6      217.54      211.35      6.29 o 
  -6   9   6      208.01      213.79      6.39 o 
  -5   9   6       51.07       42.90      3.54 o 
  -4   9   6        3.82        8.66      2.46 o 
  -3   9   6       54.72       65.06      4.30 o 
  -2   9   6      110.18      107.54      6.07 o 
  -1   9   6      181.27      189.92      7.87 o 
   0   9   6        6.06        2.80      3.45 o 
   1   9   6       68.04       52.68      5.78 o 
   2   9   6      207.03      222.76      8.80 o 
  -8  10   6      297.42      308.06     10.19 o 
  -7  10   6        6.94       13.33      2.68 o 
  -6  10   6      107.86      117.22      5.26 o 
  -5  10   6       72.10       77.86      6.93 o 
  -4  10   6       18.13       18.48      3.06 o 
  -3  10   6      271.89      282.33      8.00 o 
  -2  10   6      135.77      144.55      7.43 o 
  -1  10   6       31.24       27.20      4.63 o 
   0  10   6      404.77      400.36     12.04 o 
  -7  11   6      320.63      337.46      8.77 o 
  -6  11   6       44.71       58.08      6.25 o 
  -5  11   6      184.83      162.98      6.43 o 
  -4  11   6      378.20      392.48     10.04 o 
  -3  11   6        0.04        2.78      3.54 o 
  -2  11   6      182.11      183.25     12.35 o 
   0 -12   7      310.18      327.84      9.53 o 
   1 -12   7      471.84      465.67     11.81 o 
   2 -12   7       35.94       41.63      4.53 o 
   3 -12   7      169.86      156.79      6.79 o 
   4 -12   7      269.57      260.55      8.52 o 
   5 -12   7        6.67        6.72      2.90 o 
   6 -12   7      461.93      449.30     14.68 o 
  -1 -11   7      804.29      851.38     16.27 o 
   0 -11   7      114.57      112.26      6.16 o 
   1 -11   7      161.46      153.67      5.55 o 
   2 -11   7     1747.19     1782.62     22.67 o 
   3 -11   7       55.79       52.31      4.52 o 
   4 -11   7      533.69      519.24     11.63 o 
   5 -11   7      668.07      647.97     13.24 o 
   6 -11   7       32.49       32.11      3.57 o 
   7 -11   7      245.82      213.70      7.30 o 
  -3 -10   7      762.28      853.20     16.09 o 
  -2 -10   7      507.04      552.65     12.47 o 
  -1 -10   7       65.35       72.27      5.18 o 
   0 -10   7     1682.80     1624.43     73.93 o 
   1 -10   7      376.39      359.94      7.71 o 
   2 -10   7      147.80      133.81      5.89 o 
   3 -10   7     1014.59      975.70     19.84 o 
   4 -10   7      197.68      169.89      6.39 o 
   5 -10   7      278.22      277.65      7.94 o 
   6 -10   7     1390.84     1418.15     26.72 o 
   7 -10   7        6.59        7.21      2.42 o 
   8 -10   7      402.23      407.84     12.69 o 
  -4  -9   7      369.12      377.26     13.85 o 
  -3  -9   7       25.80       14.16      3.40 o 
  -2  -9   7     1023.81     1053.10     17.85 o 
  -1  -9   7      718.89      738.80     16.48 o 
   0  -9   7       82.53       78.54      4.04 o 
   1  -9   7     1697.86     1640.97     17.70 o 
   2  -9   7      777.07      759.66     20.47 o 
   3  -9   7      506.75      515.25     10.88 o 
   4  -9   7     1759.34     1763.25     24.71 o 
   5  -9   7      171.45      146.80     10.21 o 
   6  -9   7      292.77      298.09      8.02 o 
   7  -9   7      963.55      961.13     25.87 o 
   8  -9   7      141.31      128.35      7.16 o 
  -5  -8   7       12.09       15.03      4.05 o 
  -4  -8   7      338.25      358.23      9.97 o 
  -3  -8   7     1392.01     1406.02     18.37 o 
  -2  -8   7       49.44       50.64      4.16 o 
  -1  -8   7     1163.78     1155.81     18.34 o 
   0  -8   7     1934.46     1940.11     22.68 o 
   1  -8   7      133.28      113.46      3.77 o 
   2  -8   7     2528.45     2408.14     31.20 o 
   3  -8   7     1239.90     1166.29     17.85 o 
   4  -8   7      187.45      197.77      6.74 o 
   5  -8   7     1668.06     1653.75     22.92 o 
   6  -8   7      664.90      655.25     11.84 o 
   7  -8   7      202.72      203.49      8.27 o 
   8  -8   7      898.93      910.73     19.96 o 
   9  -8   7      187.29      206.68      9.03 o 
  -6  -7   7       12.51       11.03      3.12 o 
  -5  -7   7      650.41      662.83     17.70 o 
  -4  -7   7      168.87      149.20      5.23 o 
  -3  -7   7      184.11      189.27      4.88 o 
  -2  -7   7     1571.28     1542.48     19.00 o 
  -1  -7   7      240.63      236.30      6.30 o 
   0  -7   7     2259.07     2198.08     24.62 o 
   1  -7   7      173.34      171.82      4.25 o 
   2  -7   7        1.25        4.19      1.85 o 
   3  -7   7     1849.76     1761.41     23.80 o 
   4  -7   7     1021.05     1016.25     15.69 o 
   5  -7   7      310.80      261.52     10.43 o 
   6  -7   7      974.73      984.10     15.14 o 
   7  -7   7      621.42      610.34     15.04 o 
   8  -7   7       65.96       62.20     15.58 o 
   9  -7   7      851.77      863.16     19.69 o 
  -6  -6   7      268.23      243.51      6.40 o 
  -5  -6   7        1.30        3.20      2.01 o 
  -4  -6   7      681.50      660.10      7.47 o 
  -3  -6   7      451.19      451.96      5.85 o 
  -2  -6   7       99.37       90.50      3.07 o 
  -1  -6   7      836.34      852.85      8.79 o 
   0  -6   7     1404.90     1441.76     15.91 o 
   1  -6   7     2005.25     1965.87     17.65 o 
   2  -6   7     1767.66     1727.59     27.55 o 
   3  -6   7       17.38       23.88      2.46 o 
   4  -6   7      752.53      752.67     12.43 o 
   5  -6   7     2753.81     2546.58     31.51 o 
   6  -6   7        3.11       -0.20      2.07 o 
   7  -6   7     1077.97     1073.35     21.71 o 
   8  -6   7      468.07      466.07     15.04 o 
   9  -6   7      129.15      106.34      8.17 o 
  -7  -5   7      111.60       95.51      4.94 o 
  -6  -5   7      108.40      100.39      4.02 o 
  -5  -5   7      841.05      825.87     10.60 o 
  -4  -5   7      198.87      189.15      3.57 o 
  -3  -5   7      844.40      827.21      8.28 o 
  -2  -5   7     1496.78     1563.97     12.93 o 
  -1  -5   7       91.79       78.56      2.52 o 
   0  -5   7      991.12     1004.45      9.06 o 
   1  -5   7      305.77      354.85      4.81 o 
   2  -5   7      383.46      349.05      6.54 o 
   3  -5   7     1802.82     1779.02     20.11 o 
   4  -5   7       14.57       36.41      2.62 o 
   5  -5   7      263.27      263.99      6.58 o 
   6  -5   7      932.81      933.50     15.96 o 
   7  -5   7       17.66       18.37      3.22 o 
   8  -5   7      431.99      401.93     31.45 o 
   9  -5   7      787.70      800.55     22.91 o 
  -8  -4   7        0.05       -0.09      2.40 o 
  -7  -4   7      221.79      217.26      6.36 o 
  -6  -4   7      564.61      554.71      8.43 o 
  -5  -4   7        9.18        7.81      1.75 o 
  -4  -4   7     1344.78     1342.30     14.45 o 
  -3  -4   7      364.59      368.26      4.86 o 
  -2  -4   7      372.97      379.40      4.88 o 
  -1  -4   7      828.72      883.33      8.81 o 
   0  -4   7       18.25       21.78      1.31 o 
   1  -4   7     1291.26     1373.70     12.03 o 
   2  -4   7      654.32      637.96      9.41 o 
   3  -4   7       19.82       24.74      2.54 o 
   4  -4   7     1684.72     1655.81     19.12 o 
   5  -4   7      727.46      733.41     11.61 o 
   6  -4   7      267.64      265.03      9.20 o 
   7  -4   7      822.76      821.24     17.68 o 
   8  -4   7        4.83       10.59      3.24 o 
   9  -4   7      108.53       84.21      6.41 o 
  -8  -3   7      598.75      626.82     15.60 o 
  -7  -3   7       12.18       10.73      2.23 o 
  -6  -3   7      798.72      777.39     10.01 o 
  -5  -3   7      911.42      911.20     10.67 o 
  -4  -3   7        0.32        3.24      1.25 o 
  -3  -3   7     2356.57     2276.12     17.18 o 
  -2  -3   7      808.17      797.31      7.62 o 
  -1  -3   7      245.90      266.55      3.83 o 
   0  -3   7     3415.84     3611.27     25.45 o 
   1  -3   7      555.79      512.19      7.00 o 
   2  -3   7      823.84      891.45     11.88 o 
   3  -3   7     2493.35     2494.17     26.62 o 
   4  -3   7      386.33      358.65      9.67 o 
   5  -3   7      802.15      825.35     12.66 o 
   6  -3   7      624.43      640.41     10.78 o 
   7  -3   7       24.21       20.06      3.55 o 
   8  -3   7      457.95      423.19     21.12 o 
  -8  -2   7       93.41       99.41      4.55 o 
  -7  -2   7      838.42      859.61     11.67 o 
  -6  -2   7      173.53      170.88      4.56 o 
  -5  -2   7     1133.26     1089.88     12.71 o 
  -4  -2   7     2094.56     2020.00     19.86 o 
  -3  -2   7       28.96       20.56      1.42 o 
  -2  -2   7     2860.92     3021.65     22.83 o 
  -1  -2   7      596.20      502.46      5.79 o 
   0  -2   7       25.52       48.41      2.21 o 
   1  -2   7     3005.25     3191.05     28.73 o 
   2  -2   7      964.28      943.17     11.01 o 
   3  -2   7      978.49     1035.27     16.60 o 
   4  -2   7      187.56      225.98      5.72 o 
   5  -2   7      434.34      433.54      8.45 o 
   6  -2   7      228.64      230.17      6.18 o 
   7  -2   7      488.17      510.55     13.40 o 
   8  -2   7        0.47        0.43      2.62 o 
  -9  -1   7      415.42      457.65      9.18 o 
  -8  -1   7      327.00      340.75      9.31 o 
  -7  -1   7      281.03      286.53      7.23 o 
  -6  -1   7     2462.08     2392.03     35.45 o 
  -5  -1   7      149.99      134.23      3.46 o 
  -4  -1   7     1149.54     1126.44     11.54 o 
  -3  -1   7     2412.03     2282.57     18.07 o 
  -2  -1   7      151.47      121.59      2.57 o 
  -1  -1   7     4058.88     4217.05     29.20 o 
   0  -1   7     3729.17     3770.06     27.92 o 
   1  -1   7        2.39        5.46      1.80 o 
   2  -1   7     2380.75     2393.55     37.23 o 
   3  -1   7     6444.94     6250.14     67.57 o 
   4  -1   7      584.26      553.50      9.94 o 
   5  -1   7     1229.64     1236.64     17.70 o 
   6  -1   7      447.28      475.12     10.94 o 
   7  -1   7       46.94       46.28      3.68 o 
   8  -1   7      899.87      953.89     16.19 o 
  -9   0   7       22.05       26.21      2.86 o 
  -8   0   7      689.60      741.26     11.23 o 
  -7   0   7      263.96      249.57      5.35 o 
  -6   0   7      208.31      205.75      4.63 o 
  -5   0   7     2793.67     2661.17     24.84 o 
  -4   0   7      509.19      445.73      6.06 o 
  -3   0   7     1569.93     1585.94     13.27 o 
  -2   0   7     4996.77     4928.77     35.80 o 
  -1   0   7      640.04      601.79      6.18 o 
   0   0   7     3563.04     3655.30     25.72 o 
   1   0   7     4702.27     4623.95     43.97 o 
   2   0   7       15.09       30.52      5.34 o 
   3   0   7      363.28      360.46      7.71 o 
   4   0   7     1107.93     1122.93     16.58 o 
   5   0   7        0.77        1.35      1.83 o 
   6   0   7      844.39      862.73     14.62 o 
   7   0   7      107.51      111.79      5.29 o 
   8   0   7       13.56        9.04      2.88 o 
  -9   1   7      281.40      274.27      7.74 o 
  -8   1   7       12.49       16.72      2.73 o 
  -7   1   7     1084.37     1064.83     12.49 o 
  -6   1   7     1166.38     1148.46     12.91 o 
  -5   1   7      198.72      208.19      4.42 o 
  -4   1   7     2212.58     2147.55     20.58 o 
  -3   1   7     1269.81     1209.29     11.53 o 
  -2   1   7     1146.20     1097.05     10.13 o 
  -1   1   7     4608.19     4738.68     32.53 o 
   0   1   7      553.01      548.22      6.65 o 
   1   1   7     1441.31     1401.75     14.40 o 
   2   1   7     2609.59     2536.09     23.36 o 
   3   1   7       75.94       82.42      6.95 o 
   4   1   7     1204.60     1180.77     17.56 o 
   5   1   7     1116.51     1126.48     17.43 o 
   6   1   7       15.53       16.74      2.89 o 
   7   1   7     1102.02     1154.16     18.98 o 
 -10   2   7       30.14       26.60      3.37 o 
  -9   2   7      239.11      238.23      7.07 o 
  -8   2   7      826.20      796.73     12.22 o 
  -7   2   7       17.03       20.87      2.47 o 
  -6   2   7      781.48      770.57      9.20 o 
  -5   2   7     1624.57     1604.47     15.51 o 
  -4   2   7      282.01      281.85      4.88 o 
  -3   2   7     3289.88     3173.62     24.56 o 
  -2   2   7      925.97      915.33      8.96 o 
  -1   2   7      496.45      473.21      5.03 o 
   0   2   7     3617.01     3583.89     28.95 o 
   1   2   7      632.42      608.14      8.30 o 
   2   2   7      465.64      459.07      6.76 o 
   3   2   7     1921.88     1892.52     25.06 o 
   4   2   7      143.88      156.25      5.71 o 
   5   2   7      691.64      673.48     13.96 o 
   6   2   7     1041.92     1043.26     17.67 o 
   7   2   7        6.73        8.95      3.14 o 
 -10   3   7      143.74      144.65      5.85 o 
  -9   3   7       61.63       57.16      6.16 o 
  -8   3   7      142.49      148.93      5.02 o 
  -7   3   7      224.54      228.64      4.77 o 
  -6   3   7      253.42      254.39      4.77 o 
  -5   3   7      340.30      317.58      5.32 o 
  -4   3   7     1404.55     1426.18     14.23 o 
  -3   3   7       38.11       55.87      2.09 o 
  -2   3   7     2429.95     2346.68     17.91 o 
  -1   3   7      779.54      762.23      8.02 o 
   0   3   7      113.08      103.74      3.32 o 
   1   3   7     1357.53     1265.36     13.78 o 
   2   3   7       11.57       23.90      2.12 o 
   3   3   7      156.08      171.23      5.94 o 
   4   3   7     1196.74     1153.30     18.31 o 
   5   3   7       57.24       40.32      3.86 o 
   6   3   7      627.93      655.44     13.65 o 
 -10   4   7        2.52        5.18      2.85 o 
  -9   4   7      272.62      259.54      7.46 o 
  -8   4   7     1258.65     1216.71     16.36 o 
  -7   4   7       58.61       55.04      2.74 o 
  -6   4   7      690.05      684.81      8.80 o 
  -5   4   7      437.88      433.46      6.50 o 
  -4   4   7      527.28      510.63      7.19 o 
  -3   4   7     1146.46     1117.51     12.08 o 
  -2   4   7        6.40       10.86      1.30 o 
  -1   4   7      616.63      595.30      7.04 o 
   0   4   7      454.80      452.41      7.73 o 
   1   4   7        3.10        5.67      1.79 o 
   2   4   7     1474.16     1359.60     14.93 o 
   3   4   7      394.31      387.32      8.30 o 
   4   4   7       89.40       86.55      5.49 o 
   5   4   7      796.87      772.24     16.14 o 
   6   4   7      822.45      886.65     16.99 o 
 -10   5   7      216.99      208.66      7.40 o 
  -9   5   7      134.16      118.23      5.45 o 
  -8   5   7        3.97        6.53      3.14 o 
  -7   5   7      514.88      514.91      7.79 o 
  -6   5   7        6.06        7.60      1.62 o 
  -5   5   7      444.81      439.04      6.73 o 
  -4   5   7      130.41      127.85      3.60 o 
  -3   5   7       38.43       41.88      2.00 o 
  -2   5   7      880.52      837.72      8.90 o 
  -1   5   7       60.26       56.13      3.46 o 
   0   5   7      157.24      145.16      4.55 o 
   1   5   7      284.61      292.28      6.47 o 
   2   5   7       24.09       27.07      2.87 o 
   3   5   7      472.16      470.13     12.82 o 
   4   5   7      306.50      314.16     14.29 o 
   5   5   7      157.58      144.58      6.85 o 
 -10   6   7       33.55       35.82      4.51 o 
  -9   6   7      303.33      301.65      8.30 o 
  -8   6   7      254.59      261.07      6.82 o 
  -7   6   7      128.37      125.06      4.68 o 
  -6   6   7      735.92      739.90     10.00 o 
  -5   6   7       71.83       79.10      3.11 o 
  -4   6   7      642.72      614.01      8.43 o 
  -3   6   7      803.08      767.98      9.69 o 
  -2   6   7        2.70        5.22      1.36 o 
  -1   6   7      354.22      343.89      6.88 o 
   0   6   7      321.25      306.64      7.90 o 
   1   6   7       60.11       49.52      4.97 o 
   2   6   7      511.66      474.93     10.12 o 
   3   6   7       65.81       61.14      5.78 o 
   4   6   7      121.63      112.94      8.93 o 
  -9   7   7       18.55       16.03      3.44 o 
  -8   7   7      562.26      575.90      9.61 o 
  -7   7   7      271.19      285.17      5.96 o 
  -6   7   7      169.10      161.45      5.24 o 
  -5   7   7      774.99      758.40     10.45 o 
  -4   7   7       30.83       33.98      2.44 o 
  -3   7   7       84.95       84.41      3.60 o 
  -2   7   7      905.97      920.86     10.59 o 
  -1   7   7       12.54       15.39      2.35 o 
   0   7   7      328.84      306.17      8.17 o 
   1   7   7      292.49      278.21      8.78 o 
   2   7   7        5.93       12.84      3.58 o 
   3   7   7      272.38      242.59      8.37 o 
  -9   8   7       51.81       50.71      6.24 o 
  -8   8   7        0.32        7.43      2.32 o 
  -7   8   7      382.05      388.11      7.92 o 
  -6   8   7      245.72      257.45      9.12 o 
  -5   8   7       69.53       58.28      3.55 o 
  -4   8   7      975.19      986.50     15.92 o 
  -3   8   7      445.50      449.87      7.96 o 
  -2   8   7       34.46       34.95      6.80 o 
  -1   8   7      924.64      973.78     21.12 o 
   0   8   7      254.92      280.09      8.14 o 
   1   8   7      329.72      319.38      8.93 o 
   2   8   7      256.35      272.62      8.40 o 
  -8   9   7      380.15      403.27      9.16 o 
  -7   9   7        2.91        2.60      2.20 o 
  -6   9   7      687.88      663.88     12.46 o 
  -5   9   7     1065.83     1130.93     17.85 o 
  -4   9   7       75.58       68.08      4.47 o 
  -3   9   7      685.95      702.63     13.04 o 
  -2   9   7      373.62      407.19     13.63 o 
  -1   9   7      136.05      117.05      6.95 o 
   0   9   7      372.12      372.87     11.51 o 
   1   9   7      130.25      129.40      7.56 o 
  -7  10   7      250.91      250.04      8.09 o 
  -6  10   7        0.27        3.28      2.51 o 
  -5  10   7      132.25      141.85      6.08 o 
  -4  10   7      590.08      596.73     12.48 o 
  -3  10   7        3.36        7.63      4.45 o 
  -2  10   7      337.09      360.71      8.57 o 
  -1  10   7      214.87      240.11      9.29 o 
  -5  11   7       64.85       56.71      4.69 o 
  -4  11   7      240.76      250.93     13.15 o 
  -3  11   7      348.31      365.56     11.77 o 
   1 -12   8      281.55      302.33     20.26 o 
   2 -12   8      604.53      640.61     14.31 o 
   3 -12   8       27.98       15.34      4.40 o 
   4 -12   8      785.36      849.82     16.68 o 
   5 -12   8      462.59      466.50     11.65 o 
  -1 -11   8       26.26       29.11      4.43 o 
   0 -11   8      640.14      677.04     13.92 o 
   1 -11   8       99.97       88.42      4.47 o 
   2 -11   8      446.47      496.97     12.44 o 
   3 -11   8      811.93      831.86     16.12 o 
   4 -11   8      140.19      112.30      5.98 o 
   5 -11   8      691.82      738.62     15.80 o 
   6 -11   8      458.84      452.73     11.07 o 
  -2 -10   8      312.21      322.56     11.83 o 
  -1 -10   8      398.91      377.31     10.48 o 
   0 -10   8        0.18        0.31      2.75 o 
   1 -10   8     1039.82     1089.53     15.26 o 
   2 -10   8      286.57      279.21      8.52 o 
   3 -10   8      179.43      211.35      7.37 o 
   4 -10   8      788.97      818.22     15.32 o 
   5 -10   8      115.93      115.59      5.63 o 
   6 -10   8      355.59      371.12      9.55 o 
   7 -10   8      514.54      519.11     20.00 o 
  -3  -9   8      255.47      246.95      8.45 o 
  -2  -9   8       91.97       82.97      8.12 o 
  -1  -9   8      256.89      262.63      8.22 o 
   0  -9   8      239.42      238.86      9.44 o 
   1  -9   8        0.09        2.21      2.01 o 
   2  -9   8      862.71      861.47     15.52 o 
   3  -9   8      390.79      386.46     10.95 o 
   4  -9   8       47.54       41.85      3.71 o 
   5  -9   8      901.92      923.11     15.97 o 
   6  -9   8      238.33      230.25      7.22 o 
   7  -9   8      364.06      344.00      8.93 o 
   8  -9   8      658.15      627.92     16.68 o 
  -4  -8   8      247.10      223.07      8.21 o 
  -3  -8   8        2.58       -0.18      2.33 o 
  -2  -8   8      546.33      557.03     11.88 o 
  -1  -8   8      211.28      206.92      7.00 o 
   0  -8   8      245.28      263.37     10.03 o 
   1  -8   8     1195.56     1219.68     19.84 o 
   2  -8   8      193.95      189.03      6.46 o 
   3  -8   8      429.95      414.97      9.81 o 
   4  -8   8      836.63      796.29     14.11 o 
   5  -8   8        0.02        1.83      2.31 o 
   6  -8   8      507.19      461.80     10.10 o 
   7  -8   8      242.80      222.33      9.24 o 
   8  -8   8       52.45       39.23      5.08 o 
  -5  -7   8      304.04      287.84     20.10 o 
  -4  -7   8      457.33      436.68     11.53 o 
  -3  -7   8      744.69      745.06     19.06 o 
  -2  -7   8       36.52       42.54      3.79 o 
  -1  -7   8      872.54      884.02     15.15 o 
   0  -7   8     1242.62     1234.34     16.08 o 
   1  -7   8       24.54       22.41      2.24 o 
   2  -7   8     1757.36     1770.12     55.23 o 
   3  -7   8      329.43      307.23      7.82 o 
   4  -7   8      344.99      300.26      7.67 o 
   5  -7   8      621.33      647.23     12.50 o 
   6  -7   8       21.00       22.63      3.92 o 
   7  -7   8      448.28      416.80     12.79 o 
   8  -7   8      277.49      292.16     10.98 o 
  -6  -6   8      176.73      155.57      5.41 o 
  -5  -6   8      298.66      317.49      7.07 o 
  -4  -6   8      164.09      172.27      3.96 o 
  -3  -6   8      361.75      352.26      6.65 o 
  -2  -6   8     1314.06     1309.77     14.94 o 
  -1  -6   8       44.57       40.59      2.93 o 
   0  -6   8      575.38      584.10      7.72 o 
   1  -6   8     1919.87     1891.27     17.47 o 
   2  -6   8       65.04       62.35      3.25 o 
   3  -6   8     1704.24     1684.48     23.16 o 
   4  -6   8      961.03      964.77     15.45 o 
   5  -6   8      210.78      186.70     14.31 o 
   6  -6   8      635.80      625.49     11.67 o 
   7  -6   8      269.34      257.53      9.88 o 
   8  -6   8      193.16      166.66      8.44 o 
  -7  -5   8      394.05      417.61      9.41 o 
  -6  -5   8      502.74      525.47      8.63 o 
  -5  -5   8      154.19      137.94      4.26 o 
  -4  -5   8     1481.64     1476.37     14.27 o 
  -3  -5   8      454.97      459.72      5.92 o 
  -2  -5   8      180.68      179.21      3.82 o 
  -1  -5   8     6517.65     6518.79     47.53 o 
   0  -5   8      672.23      661.38      7.08 o 
   1  -5   8     1543.56     1537.43     15.16 o 
   2  -5   8     3176.94     3095.20     32.53 o 
   3  -5   8      132.63      107.99      4.57 o 
   4  -5   8     1396.94     1387.28     20.76 o 
   5  -5   8      783.42      799.77     11.92 o 
   6  -5   8       11.88        6.51      2.05 o 
   7  -5   8      407.78      411.13     12.15 o 
   8  -5   8      472.97      530.63     18.27 o 
  -7  -4   8        0.35        2.60      2.29 o 
  -6  -4   8      697.14      714.29     10.04 o 
  -5  -4   8      483.31      489.23      7.66 o 
  -4  -4   8       77.74       73.04      2.46 o 
  -3  -4   8     2062.69     2012.84     16.07 o 
  -2  -4   8      817.32      821.47      8.19 o 
  -1  -4   8      168.37      162.40      4.12 o 
   0  -4   8     3592.16     3577.88     27.51 o 
   1  -4   8      970.94      976.54     10.38 o 
   2  -4   8     1268.84     1226.46     19.68 o 
   3  -4   8     1739.80     1809.62     21.11 o 
   4  -4   8      140.48      141.86      4.52 o 
   5  -4   8     1282.18     1292.35     18.32 o 
   6  -4   8      933.25      989.25     16.42 o 
   7  -4   8       10.67       18.55      2.64 o 
   8  -4   8      390.49      403.01     12.62 o 
  -8  -3   8      220.59      218.80      6.61 o 
  -7  -3   8      348.05      352.44      7.96 o 
  -6  -3   8       54.11       46.18      2.83 o 
  -5  -3   8      987.18      965.61     11.39 o 
  -4  -3   8     1466.68     1456.87     18.70 o 
  -3  -3   8       79.38       80.82      2.49 o 
  -2  -3   8     3003.18     2946.53     21.64 o 
  -1  -3   8     2799.66     2745.45     25.85 o 
   0  -3   8      260.55      236.79      3.78 o 
   1  -3   8     3983.38     3876.35     31.46 o 
   2  -3   8     1408.18     1376.04     17.35 o 
   3  -3   8      833.29      781.76     11.47 o 
   4  -3   8     2577.84     2544.48     36.49 o 
   5  -3   8      440.55      434.05      8.94 o 
   6  -3   8      561.50      572.28     10.83 o 
   7  -3   8      980.72     1045.91     26.03 o 
   8  -3   8       45.23       53.42      4.95 o 
  -8  -2   8       93.27       83.63      4.46 o 
  -7  -2   8      432.83      441.46      8.04 o 
  -6  -2   8      292.48      292.90      5.69 o 
  -5  -2   8      120.15      115.74      3.55 o 
  -4  -2   8      599.10      583.41      7.79 o 
  -3  -2   8     2877.90     2870.39     21.09 o 
  -2  -2   8      317.18      363.36      4.80 o 
  -1  -2   8     3022.73     2973.77     23.05 o 
   0  -2   8     2235.02     2323.32     16.55 o 
   1  -2   8      113.92      102.02      3.01 o 
   2  -2   8     2677.50     2552.32     36.22 o 
   3  -2   8      498.44      497.14     11.04 o 
   4  -2   8      508.60      481.21      9.47 o 
   5  -2   8     1974.45     2009.12     26.21 o 
   6  -2   8      122.08      132.10      5.22 o 
   7  -2   8      391.97      393.09      9.15 o 
   8  -2   8      504.04      522.07     23.62 o 
  -9  -1   8        2.73        3.49      2.43 o 
  -8  -1   8      136.05      137.49      5.08 o 
  -7  -1   8      563.37      513.41      8.76 o 
  -6  -1   8      130.09      139.51      4.23 o 
  -5  -1   8      884.77      884.54     11.18 o 
  -4  -1   8      404.31      414.27      6.45 o 
  -3  -1   8     1058.82     1004.45      9.10 o 
  -2  -1   8      715.10      682.74      7.02 o 
  -1  -1   8      114.66      148.50      3.02 o 
   0  -1   8     1378.75     1307.56     11.09 o 
   1  -1   8     1148.77     1190.44     11.98 o 
   2  -1   8      267.29      240.22      7.78 o 
   3  -1   8     1760.65     1749.12     34.71 o 
   4  -1   8     1034.01     1021.65     15.81 o 
   5  -1   8       50.83       55.68      4.26 o 
   6  -1   8     1365.75     1384.03     24.30 o 
   7  -1   8      418.59      440.29     10.13 o 
  -9   0   8      334.65      334.57      7.75 o 
  -8   0   8       19.38       15.78      2.54 o 
  -7   0   8      115.25      122.45      4.13 o 
  -6   0   8      547.27      559.67      8.45 o 
  -5   0   8        0.05        0.66      1.38 o 
  -4   0   8      837.67      812.19     10.31 o 
  -3   0   8     1819.29     1866.31     14.60 o 
  -2   0   8      331.30      311.28      4.36 o 
  -1   0   8     1831.45     1835.99     13.66 o 
   0   0   8      263.68      261.02      3.72 o 
   1   0   8      411.90      415.87      6.45 o 
   2   0   8     3829.13     3742.85     36.59 o 
   3   0   8       25.60       30.45      2.93 o 
   4   0   8     1411.54     1443.81     20.79 o 
   5   0   8      642.07      649.90     23.14 o 
   6   0   8       64.33       53.46      4.65 o 
   7   0   8      362.39      336.21      9.17 o 
  -9   1   8       17.18       19.05      3.17 o 
  -8   1   8      291.92      302.26      6.84 o 
  -7   1   8       72.33       68.91      3.33 o 
  -6   1   8      119.41      121.31      3.83 o 
  -5   1   8      805.03      788.68     10.20 o 
  -4   1   8      131.21      131.75      4.64 o 
  -3   1   8      349.41      333.68      4.84 o 
  -2   1   8      502.42      478.64      6.07 o 
  -1   1   8        0.10        3.72      1.10 o 
   0   1   8      960.09      991.14      9.04 o 
   1   1   8        3.34       13.66      3.86 o 
   2   1   8      184.66      202.18      4.45 o 
   3   1   8     1092.19     1096.91     16.97 o 
   4   1   8       15.52       15.03      3.45 o 
   5   1   8      393.57      387.61      9.48 o 
   6   1   8      213.96      201.15     10.10 o 
   7   1   8        2.70        2.08      2.82 o 
  -9   2   8      366.33      378.69      7.89 o 
  -8   2   8      105.67       95.52      4.01 o 
  -7   2   8     1316.21     1335.42     15.18 o 
  -6   2   8      389.41      380.09      6.65 o 
  -5   2   8      161.93      159.64      4.79 o 
  -4   2   8      817.01      793.54     11.74 o 
  -3   2   8      533.19      483.67      5.44 o 
  -2   2   8      503.41      528.86      6.52 o 
  -1   2   8     1507.00     1503.66     12.45 o 
   0   2   8        0.19        6.83      2.24 o 
   1   2   8     1607.92     1618.78     16.80 o 
   2   2   8     1226.11     1200.58     13.43 o 
   3   2   8       49.37       56.38      4.44 o 
   4   2   8      738.94      715.84     16.12 o 
   5   2   8      247.61      226.37      9.29 o 
   6   2   8       44.33       40.14      4.32 o 
  -9   3   8      438.10      440.24     10.28 o 
  -8   3   8        2.36        5.12      1.84 o 
  -7   3   8       90.35       88.08      3.53 o 
  -6   3   8      718.80      727.92      9.90 o 
  -5   3   8      838.91      797.89      9.89 o 
  -4   3   8       76.12       81.21      3.08 o 
  -3   3   8      656.61      608.68      6.72 o 
  -2   3   8     1050.67     1022.23     10.17 o 
  -1   3   8       75.97       87.25      3.01 o 
   0   3   8     2374.67     2351.30     25.37 o 
   1   3   8      248.11      228.97      5.07 o 
   2   3   8      555.35      558.38      8.28 o 
   3   3   8      448.53      438.46     10.33 o 
   4   3   8        3.32        1.38      2.44 o 
   5   3   8       73.08       77.22      5.20 o 
   6   3   8       10.82        3.82      3.92 o 
  -9   4   8      211.47      203.84      7.12 o 
  -8   4   8      740.73      774.98     10.72 o 
  -7   4   8      607.01      636.50      9.28 o 
  -6   4   8       49.26       49.18      2.85 o 
  -5   4   8      525.21      505.07      7.54 o 
  -4   4   8     2466.14     2402.20     22.33 o 
  -3   4   8       32.34       44.75      2.00 o 
  -2   4   8     1625.39     1603.78     13.67 o 
  -1   4   8      948.02      899.92     11.06 o 
   0   4   8      361.81      355.41      9.10 o 
   1   4   8      932.65      936.10     13.05 o 
   2   4   8      484.31      471.23      7.68 o 
   3   4   8       73.09       76.62      4.34 o 
   4   4   8      382.38      350.03     10.63 o 
   5   4   8      129.64      134.40      6.71 o 
  -9   5   8      359.10      366.65     18.30 o 
  -8   5   8       62.58       66.49      5.05 o 
  -7   5   8      297.09      301.44      6.19 o 
  -6   5   8     1027.35     1042.13     12.93 o 
  -5   5   8       54.99       53.06      2.91 o 
  -4   5   8      416.79      413.32      6.82 o 
  -3   5   8     1930.46     1892.84     22.15 o 
  -2   5   8        9.21       13.45      1.86 o 
  -1   5   8     1476.09     1491.95     17.98 o 
   0   5   8     2321.04     2184.82     28.71 o 
   1   5   8       81.18       68.96      5.32 o 
   2   5   8      853.82      863.47     12.71 o 
   3   5   8      364.71      384.38     10.01 o 
   4   5   8        0.67        0.51      2.81 o 
  -9   6   8      104.12       96.38      7.75 o 
  -8   6   8      342.20      351.20      7.41 o 
  -7   6   8      173.40      175.87      5.35 o 
  -6   6   8      167.14      160.63      4.65 o 
  -5   6   8     1146.61     1133.79     13.95 o 
  -4   6   8      224.44      234.30      5.18 o 
  -3   6   8      569.43      563.91      8.11 o 
  -2   6   8     1538.71     1497.99     26.22 o 
  -1   6   8       18.50       21.23      2.46 o 
   0   6   8      485.63      501.92     11.60 o 
   1   6   8      617.38      645.64     12.66 o 
   2   6   8       12.13       14.45      2.67 o 
   3   6   8      301.23      315.95      9.49 o 
  -9   7   8      386.34      365.86      8.61 o 
  -8   7   8       33.23       35.43      3.43 o 
  -7   7   8      389.05      379.15      7.36 o 
  -6   7   8      555.16      539.04      8.87 o 
  -5   7   8        3.20        5.23      1.91 o 
  -4   7   8     1547.79     1518.57     17.37 o 
  -3   7   8      148.72      147.28      4.23 o 
  -2   7   8      624.83      627.86     10.07 o 
  -1   7   8      887.53      876.64     15.05 o 
   0   7   8       84.26       90.34      5.28 o 
   1   7   8      420.12      429.62     16.00 o 
   2   7   8      578.17      610.54     14.71 o 
   3   7   8        2.05        1.76      3.65 o 
  -8   8   8      247.85      240.86      7.16 o 
  -7   8   8        3.08        6.00      2.40 o 
  -6   8   8      376.28      348.39     11.54 o 
  -5   8   8        9.20        9.07      2.40 o 
  -4   8   8       13.85       11.06      2.77 o 
  -3   8   8      500.05      507.07     13.24 o 
  -2   8   8      232.97      229.85      6.71 o 
  -1   8   8      153.21      155.88      7.72 o 
   0   8   8      292.32      293.37      8.72 o 
   1   8   8       60.58       65.47      5.15 o 
  -8   9   8       12.81       15.34      3.09 o 
  -7   9   8      132.72      118.04      5.56 o 
  -6   9   8      345.05      322.60     14.69 o 
  -5   9   8      603.67      593.18     12.24 o 
  -4   9   8      104.75      101.33      8.17 o 
  -3   9   8        3.78        2.62      3.33 o 
  -2   9   8      199.82      205.67      6.63 o 
  -1   9   8      250.50      280.52     11.46 o 
   0   9   8      121.40      121.41      7.40 o 
  -6  10   8        7.04        7.90      3.02 o 
  -5  10   8       29.87       32.28      4.00 o 
  -4  10   8       39.90       36.66      6.58 o 
  -3  10   8      104.61      102.20     11.49 o 
  -2  10   8        1.32        3.92      3.57 o 
   0 -11   9        6.15        4.28      3.40 o 
   1 -11   9      115.70      112.30      9.38 o 
   2 -11   9      345.46      315.83      9.79 o 
   3 -11   9        4.36        6.87      3.06 o 
   4 -11   9      432.67      418.48     11.92 o 
   5 -11   9      368.26      373.35     11.97 o 
  -2 -10   9      122.84      125.40      6.82 o 
  -1 -10   9       36.32       22.31      3.96 o 
   0 -10   9     1305.18     1302.57     34.84 o 
   1 -10   9      182.33      184.59      5.73 o 
   2 -10   9      336.97      305.63      7.98 o 
   3 -10   9      885.14      879.25     23.59 o 
   4 -10   9        9.46        7.68      4.06 o 
   5 -10   9      259.63      206.41      7.46 o 
   6 -10   9      435.75      405.88     11.83 o 
  -3  -9   9        0.84        1.44      3.08 o 
  -2  -9   9     1021.26     1045.64     25.41 o 
  -1  -9   9      541.83      541.37     14.12 o 
   0  -9   9       39.24       27.77      3.14 o 
   1  -9   9      905.08      889.90     13.28 o 
   2  -9   9      405.34      393.89     10.05 o 
   3  -9   9      122.66      109.99      5.69 o 
   4  -9   9     1677.97     1664.01     24.74 o 
   5  -9   9      116.21      108.28      5.58 o 
   6  -9   9      385.54      366.03      9.59 o 
   7  -9   9      465.01      458.81     10.98 o 
  -4  -8   9      471.66      477.56     19.02 o 
  -3  -8   9      597.43      628.25     13.10 o 
  -2  -8   9        6.83        5.59      3.32 o 
  -1  -8   9     1115.50     1097.07     18.38 o 
   0  -8   9      869.22      872.65     13.20 o 
   1  -8   9      132.11      113.02      4.61 o 
   2  -8   9     1550.84     1516.68     30.87 o 
   3  -8   9      495.80      457.66     10.53 o 
   4  -8   9      161.75      155.51      6.15 o 
   5  -8   9     1202.12     1168.86     21.32 o 
   6  -8   9      363.60      332.92      8.90 o 
   7  -8   9      422.70      438.96     10.57 o 
  -5  -7   9      796.80      819.83     16.51 o 
  -4  -7   9       89.42       85.56      4.27 o 
  -3  -7   9      513.36      513.97     15.55 o 
  -2  -7   9     1353.11     1366.68     21.19 o 
  -1  -7   9      481.93      462.54     10.46 o 
   0  -7   9     1600.12     1577.19     19.67 o 
   1  -7   9     1510.96     1484.05     15.00 o 
   2  -7   9        6.78        4.88      2.38 o 
   3  -7   9     1389.88     1363.65     20.67 o 
   4  -7   9     1320.76     1253.49     19.47 o 
   5  -7   9       68.15       65.96      4.36 o 
   6  -7   9     1259.43     1275.33     19.95 o 
   7  -7   9      406.84      425.33     19.66 o 
   8  -7   9      256.62      251.36     10.81 o 
  -6  -6   9      179.20      139.20      9.18 o 
  -5  -6   9       37.02       36.50      4.89 o 
  -4  -6   9      989.00      982.08     12.57 o 
  -3  -6   9      458.36      445.20      7.74 o 
  -2  -6   9     1234.57     1211.55     16.39 o 
  -1  -6   9      262.40      270.33      6.63 o 
   0  -6   9       79.56       86.28      3.51 o 
   1  -6   9     1164.79     1150.95     12.26 o 
   2  -6   9     1459.39     1415.93     20.92 o 
   3  -6   9       83.20       57.35      4.47 o 
   4  -6   9      910.04      936.64     15.70 o 
   5  -6   9     1074.78     1051.94     17.16 o 
   6  -6   9        2.96        3.06      7.47 o 
   7  -6   9     1063.92     1085.03     28.12 o 
   8  -6   9      266.71      270.47     18.83 o 
  -6  -5   9      315.36      310.61      7.31 o 
  -5  -5   9      317.50      302.00      6.30 o 
  -4  -5   9       27.23       28.69      2.03 o 
  -3  -5   9      435.41      427.00      7.07 o 
  -2  -5   9     1057.22     1074.70     11.93 o 
  -1  -5   9      634.82      639.32     10.16 o 
   0  -5   9     1335.62     1392.82     14.30 o 
   1  -5   9      164.25      165.58      3.96 o 
   2  -5   9      322.22      332.28      7.70 o 
   3  -5   9     3070.45     2831.61     58.40 o 
   4  -5   9       58.18       63.05      3.57 o 
   5  -5   9     1134.10     1102.45     18.75 o 
   6  -5   9      849.99      861.79     13.42 o 
   7  -5   9      129.42      122.80      6.39 o 
   8  -5   9      476.37      454.08     10.63 o 
  -7  -4   9      485.53      460.84      9.74 o 
  -6  -4   9      167.90      139.50      4.58 o 
  -5  -4   9      296.28      284.54      5.95 o 
  -4  -4   9     1041.60     1055.44     11.85 o 
  -3  -4   9       13.84       19.18      2.13 o 
  -2  -4   9      579.91      602.99      7.50 o 
  -1  -4   9      382.43      414.47      5.41 o 
   0  -4   9       58.15       51.27      2.34 o 
   1  -4   9     1482.25     1503.36     17.00 o 
   2  -4   9      168.01      194.28      4.20 o 
   3  -4   9      191.36      190.79      5.38 o 
   4  -4   9     1194.74     1162.42     19.18 o 
   5  -4   9      101.18      106.83      4.50 o 
   6  -4   9      379.05      349.14      8.61 o 
   7  -4   9     1233.98     1263.78     21.02 o 
   8  -4   9       10.01        6.95      2.89 o 
  -7  -3   9        2.66        3.03      2.37 o 
  -6  -3   9      564.69      563.42      9.39 o 
  -5  -3   9      230.53      231.14      5.61 o 
  -4  -3   9       78.87       82.03      3.23 o 
  -3  -3   9      348.18      356.30      5.35 o 
  -2  -3   9        6.24        6.15      1.31 o 
  -1  -3   9      522.78      524.20     12.95 o 
   0  -3   9      555.90      567.60      7.01 o 
   1  -3   9        0.79       -1.14      1.22 o 
   2  -3   9     1254.56     1207.54     20.37 o 
   3  -3   9      907.93      890.40     15.82 o 
   4  -3   9      153.22      134.54      4.85 o 
   5  -3   9      955.56      913.97     20.97 o 
   6  -3   9       28.93       23.23      3.13 o 
   7  -3   9      137.40      124.91      5.61 o 
  -8  -2   9      266.51      268.76      7.29 o 
  -7  -2   9      472.25      473.84      9.39 o 
  -6  -2   9       20.33       19.85      2.44 o 
  -5  -2   9      862.73      863.25     11.54 o 
  -4  -2   9      485.93      476.78      7.21 o 
  -3  -2   9        2.97        4.49      1.24 o 
  -2  -2   9     1542.21     1591.83     12.57 o 
  -1  -2   9      562.84      535.76      6.82 o 
   0  -2   9      217.31      241.77      4.64 o 
   1  -2   9     1877.54     1875.41     17.38 o 
   2  -2   9      782.53      722.51      8.55 o 
   3  -2   9      745.06      751.64     11.79 o 
   4  -2   9      851.21      862.52     14.55 o 
   5  -2   9        3.86        4.84      2.29 o 
   6  -2   9      490.47      456.08     16.79 o 
   7  -2   9      230.77      236.51      7.62 o 
  -8  -1   9      113.05      129.66      5.32 o 
  -7  -1   9      208.00      212.58      6.08 o 
  -6  -1   9      883.24      894.75     11.97 o 
  -5  -1   9      143.96      141.03      4.48 o 
  -4  -1   9      860.30      873.82     12.61 o 
  -3  -1   9      462.68      413.39      5.37 o 
  -2  -1   9       17.06       11.85      1.46 o 
  -1  -1   9     1571.69     1640.79     15.34 o 
   0  -1   9     1021.24     1010.57     10.20 o 
   1  -1   9      694.73      733.79      9.49 o 
   2  -1   9      138.93      147.65      5.65 o 
   3  -1   9      565.66      553.57     11.01 o 
   4  -1   9      147.01      137.63      5.67 o 
   5  -1   9      586.97      572.94     16.38 o 
   6  -1   9        1.10        4.13      2.54 o 
   7  -1   9      119.58      104.69      5.72 o 
  -8   0   9      875.97      941.14     14.09 o 
  -7   0   9      121.91      124.15      4.47 o 
  -6   0   9      226.02      222.13      5.44 o 
  -5   0   9      906.30      884.13     11.59 o 
  -4   0   9      152.21      128.05      4.07 o 
  -3   0   9     1182.25     1187.80     11.38 o 
  -2   0   9     1872.20     1822.23     15.82 o 
  -1   0   9       80.10       73.22      2.43 o 
   0   0   9      933.18      962.51     10.54 o 
   1   0   9     5368.70     5267.00     42.03 o 
   2   0   9       74.11       81.38      4.66 o 
   3   0   9     1027.45      997.40     23.77 o 
   4   0   9      707.38      708.87     13.41 o 
   5   0   9        0.81        0.36      2.39 o 
   6   0   9     1014.46     1058.47     23.64 o 
   7   0   9       62.05       63.31      6.17 o 
  -9   1   9      132.56      144.48      8.98 o 
  -8   1   9       21.50       22.70      2.82 o 
  -7   1   9      885.19      909.93     12.27 o 
  -6   1   9      394.04      373.70      7.05 o 
  -5   1   9      305.27      310.26      8.89 o 
  -4   1   9     2164.21     2082.26     24.53 o 
  -3   1   9      626.71      552.68      6.86 o 
  -2   1   9     1103.68     1136.78     11.16 o 
  -1   1   9     3345.00     3370.07     26.18 o 
   0   1   9      117.71      104.69      3.61 o 
   1   1   9      286.63      288.64      5.64 o 
   2   1   9     1199.84     1223.03     13.83 o 
   3   1   9       77.02       63.55      4.66 o 
   4   1   9      736.77      738.98     14.05 o 
   5   1   9      208.80      182.54      8.91 o 
   6   1   9        0.62        0.63      2.73 o 
  -9   2   9      263.99      283.12      7.21 o 
  -8   2   9      453.78      469.86     14.38 o 
  -7   2   9       17.88       20.48      2.49 o 
  -6   2   9      594.28      583.84      9.03 o 
  -5   2   9      653.16      625.83      9.34 o 
  -4   2   9      169.85      168.32      4.88 o 
  -3   2   9     2205.67     2199.02     18.40 o 
  -2   2   9      544.08      549.85      6.97 o 
  -1   2   9      453.82      451.16      6.67 o 
   0   2   9     1649.88     1555.04     43.26 o 
   1   2   9      360.79      368.93      7.43 o 
   2   2   9      532.11      538.49      8.16 o 
   3   2   9     1120.82     1117.09     18.35 o 
   4   2   9       98.82      108.15      7.28 o 
   5   2   9      769.15      789.52     25.97 o 
   6   2   9      577.40      592.70     16.13 o 
  -9   3   9       60.27       56.32      3.79 o 
  -8   3   9      274.04      255.22      6.51 o 
  -7   3   9      768.59      763.10     10.93 o 
  -6   3   9       33.49       36.83      3.10 o 
  -5   3   9     1340.09     1353.92     15.72 o 
  -4   3   9      625.86      607.84      9.95 o 
  -3   3   9       45.45       48.86      2.29 o 
  -2   3   9     1899.71     1922.46     16.74 o 
  -1   3   9      934.67      935.34     12.82 o 
   0   3   9       31.00       28.04      3.12 o 
   1   3   9     1585.80     1551.33     22.88 o 
   2   3   9      401.90      406.69      7.16 o 
   3   3   9      319.99      300.76      7.57 o 
   4   3   9     1129.58     1152.85     19.71 o 
   5   3   9       69.92       75.83      6.42 o 
  -9   4   9       47.81       47.55      3.61 o 
  -8   4   9      141.21      131.59      4.93 o 
  -7   4   9       86.05       84.72      3.84 o 
  -6   4   9      524.59      534.10      8.73 o 
  -5   4   9       77.94       69.17      3.40 o 
  -4   4   9      667.40      667.01     11.90 o 
  -3   4   9      600.24      585.53      6.98 o 
  -2   4   9        4.68        8.22      1.53 o 
  -1   4   9      673.13      638.28     10.13 o 
   0   4   9       59.86       76.68      4.56 o 
   1   4   9       18.10       24.43      3.27 o 
   2   4   9      938.75      924.56     13.37 o 
   3   4   9      109.41      115.60      6.58 o 
   4   4   9      588.79      583.66     13.39 o 
  -9   5   9        7.96       10.81      2.53 o 
  -8   5   9      220.60      217.76      6.14 o 
  -7   5   9      248.47      241.29      5.91 o 
  -6   5   9       98.87       98.93      4.05 o 
  -5   5   9      590.49      597.14      9.43 o 
  -4   5   9        3.38        8.66      1.99 o 
  -3   5   9      166.40      153.78      3.72 o 
  -2   5   9      287.55      296.25      7.63 o 
  -1   5   9       64.04       58.68      4.17 o 
   0   5   9      699.11      668.03     12.86 o 
   1   5   9      402.92      383.24      9.50 o 
   2   5   9       18.74       20.77      2.78 o 
   3   5   9      543.57      526.37     14.07 o 
   4   5   9      993.42     1051.09     23.97 o 
  -9   6   9      206.46      192.85      5.99 o 
  -8   6   9        9.56        8.59      2.41 o 
  -7   6   9      143.14      145.72      6.55 o 
  -6   6   9       51.46       57.06      3.43 o 
  -5   6   9        0.31        4.53      1.97 o 
  -4   6   9      289.21      279.42      6.35 o 
  -3   6   9      107.36      107.82      3.31 o 
  -2   6   9       16.05       15.53      2.42 o 
  -1   6   9      201.79      196.99      6.86 o 
   0   6   9       40.34       42.03      5.27 o 
   1   6   9      286.85      285.45      8.54 o 
   2   6   9      321.40      311.41      8.69 o 
   3   6   9      115.11      117.05      6.89 o 
  -8   7   9      191.69      195.88     12.06 o 
  -7   7   9       64.12       66.31      4.02 o 
  -6   7   9       97.99       84.38      5.94 o 
  -5   7   9      316.33      318.77      6.94 o 
  -4   7   9       15.89       18.81      2.77 o 
  -3   7   9       56.08       49.66      3.64 o 
  -2   7   9      163.42      157.22      5.19 o 
  -1   7   9        4.55        6.83      2.92 o 
   0   7   9      306.75      303.11      8.89 o 
   1   7   9       43.90       41.56      4.44 o 
   2   7   9       87.77       86.47      5.46 o 
  -8   8   9       15.11       12.45      2.99 o 
  -7   8   9      236.15      245.81      7.61 o 
  -6   8   9       26.55       37.41      3.94 o 
  -5   8   9        9.70        9.54      2.68 o 
  -4   8   9      406.86      406.80     10.15 o 
  -3   8   9       19.28       25.27      4.12 o 
  -2   8   9      142.95      137.07      5.09 o 
  -1   8   9      161.94      160.94     10.72 o 
   0   8   9       17.60       22.38      4.04 o 
  -6   9   9      174.94      190.75      7.14 o 
  -5   9   9      240.22      252.43      8.19 o 
  -4   9   9        1.08        4.78      4.32 o 
  -3   9   9      319.69      336.41     11.05 o 
  -2   9   9      210.36      234.64      8.67 o 
  -1   9   9      105.70      100.42     10.06 o 
   1 -11  10      118.20      110.66     23.05 o 
   2 -11  10      607.50      612.71     14.12 o 
   3 -11  10      601.04      618.69     14.16 o 
   4 -11  10       58.04       49.68      4.92 o 
  -1 -10  10      148.88      151.25      7.17 o 
   0 -10  10      180.29      194.08      9.82 o 
   1 -10  10      730.45      747.54     14.75 o 
   2 -10  10      299.62      273.93     11.02 o 
   3 -10  10      403.95      453.04     15.99 o 
   4 -10  10      633.19      626.48     21.28 o 
   5 -10  10       30.60       25.16      3.95 o 
  -2  -9  10       38.39       29.71      4.35 o 
  -1  -9  10      723.30      786.67     15.42 o 
   0  -9  10      356.31      342.64      9.43 o 
   1  -9  10       56.59       66.29      3.96 o 
   2  -9  10      781.61      773.55     13.15 o 
   3  -9  10      210.13      187.50      7.32 o 
   4  -9  10      228.68      242.04      8.63 o 
   5  -9  10      609.99      651.02     13.81 o 
   6  -9  10       39.41       43.08      4.42 o 
  -4  -8  10      134.80      113.84     11.99 o 
  -3  -8  10      104.33      102.30      9.75 o 
  -2  -8  10      229.25      215.80      7.82 o 
  -1  -8  10       23.24       15.26      3.45 o 
   0  -8  10      540.17      545.84     10.12 o 
   1  -8  10      499.49      490.37      9.16 o 
   2  -8  10        0.31        1.38      3.48 o 
   3  -8  10      784.54      810.55     15.39 o 
   4  -8  10      434.49      451.15     10.89 o 
   5  -8  10      193.27      182.38      7.75 o 
   6  -8  10      817.45      829.86     15.78 o 
   7  -8  10       44.17       44.49      4.47 o 
  -4  -7  10      266.26      261.11      8.91 o 
  -3  -7  10      181.52      161.85      6.67 o 
  -2  -7  10       91.64      104.76      5.74 o 
  -1  -7  10      731.26      724.19     14.05 o 
   0  -7  10      176.58      157.04      5.41 o 
   1  -7  10      193.84      184.12      5.01 o 
   2  -7  10      730.01      723.48     17.29 o 
   3  -7  10       17.46       11.56      2.96 o 
   4  -7  10      453.68      413.86     10.18 o 
   5  -7  10      309.51      286.10     10.01 o 
   6  -7  10       27.30       21.46      3.45 o 
   7  -7  10      403.09      363.19     11.55 o 
  -5  -6  10      438.71      463.24     10.24 o 
  -4  -6  10      102.79       83.44      3.85 o 
  -3  -6  10      259.61      256.27      6.05 o 
  -2  -6  10     1099.57     1121.22     23.71 o 
  -1  -6  10        1.02        2.09      2.12 o 
   0  -6  10     1273.43     1292.02     15.77 o 
   1  -6  10      398.45      381.67      6.34 o 
   2  -6  10      178.12      153.37      6.18 o 
   3  -6  10      590.51      605.15     12.32 o 
   4  -6  10      108.81      111.27      5.49 o 
   5  -6  10      375.91      335.23      9.02 o 
   6  -6  10      418.17      393.23     13.37 o 
   7  -6  10       77.84      101.59     13.12 o 
  -6  -5  10      147.18      150.87      5.51 o 
  -5  -5  10       68.82       59.05      3.88 o 
  -4  -5  10      735.05      723.95     11.76 o 
  -3  -5  10       28.09       23.48      2.51 o 
  -2  -5  10      191.66      185.58      5.69 o 
  -1  -5  10     1173.96     1180.89     16.22 o 
   0  -5  10      109.34      108.79      4.54 o 
   1  -5  10      986.15      997.52     11.32 o 
   2  -5  10      825.24      837.51     12.92 o 
   3  -5  10       36.89       35.10      4.26 o 
   4  -5  10      487.55      460.44      9.22 o 
   5  -5  10      465.79      473.60     11.79 o 
   6  -5  10      113.26       95.88      4.90 o 
   7  -5  10      202.87      181.90     14.35 o 
  -6  -4  10      498.70      517.50     10.33 o 
  -5  -4  10      330.78      337.78      8.04 o 
  -4  -4  10        2.17        4.24      1.49 o 
  -3  -4  10     3324.17     3345.20     29.27 o 
  -2  -4  10      709.60      713.29      9.30 o 
  -1  -4  10      595.80      581.30      7.47 o 
   0  -4  10     2271.95     2275.65     21.13 o 
   1  -4  10      371.36      342.07      5.85 o 
   2  -4  10      899.14      906.10     13.52 o 
   3  -4  10      807.03      826.78     12.90 o 
   4  -4  10       14.28       17.89      2.74 o 
   5  -4  10      360.10      347.93      8.20 o 
   6  -4  10      677.82      674.58     12.15 o 
   7  -4  10        0.51        0.67      2.38 o 
  -7  -3  10      256.70      270.32      7.49 o 
  -6  -3  10        0.01        2.56      2.30 o 
  -5  -3  10      731.24      742.16     11.02 o 
  -4  -3  10      651.45      643.02      7.39 o 
  -3  -3  10       20.53       23.62      1.91 o 
  -2  -3  10     2001.99     2000.75     20.55 o 
  -1  -3  10      926.61      923.46     10.50 o 
   0  -3  10      504.83      510.34      7.37 o 
   1  -3  10     1205.88     1299.36     13.51 o 
   2  -3  10      375.23      360.89      5.77 o 
   3  -3  10      640.96      637.35     11.02 o 
   4  -3  10     1067.59     1048.24     35.24 o 
   5  -3  10      163.65      160.90      5.76 o 
   6  -3  10      319.81      310.76     14.46 o 
   7  -3  10      503.60      529.81     12.65 o 
  -7  -2  10      261.13      261.26      7.17 o 
  -6  -2  10      708.82      708.94     10.92 o 
  -5  -2  10        4.60        8.41      2.13 o 
  -4  -2  10     1281.93     1305.14     14.44 o 
  -3  -2  10     1622.55     1624.71     14.85 o 
  -2  -2  10        9.96       11.55      1.56 o 
  -1  -2  10     2095.53     2167.00     18.55 o 
   0  -2  10     1335.65     1335.35     19.60 o 
   1  -2  10      174.69      172.91      4.27 o 
   2  -2  10     1798.51     1785.90     17.02 o 
   3  -2  10      680.60      659.37     13.67 o 
   4  -2  10      181.12      171.71      6.45 o 
   5  -2  10     1028.78     1027.96     21.78 o 
   6  -2  10      181.83      192.04      8.51 o 
   7  -2  10      170.39      158.78      8.02 o 
  -8  -1  10      113.38      124.44      6.37 o 
  -7  -1  10      131.57      115.22      5.00 o 
  -6  -1  10      156.00      157.24      5.04 o 
  -5  -1  10     1378.01     1356.52     16.13 o 
  -4  -1  10      536.23      540.16     10.38 o 
  -3  -1  10     1289.74     1272.43     12.58 o 
  -2  -1  10     1699.28     1753.49     17.04 o 
  -1  -1  10        9.34       12.69      1.55 o 
   0  -1  10     1413.27     1496.58     16.38 o 
   1  -1  10      831.89      879.48     13.28 o 
   2  -1  10      108.84      108.85      3.47 o 
   3  -1  10     1791.44     1831.79     32.37 o 
   4  -1  10      328.59      344.59      9.15 o 
   5  -1  10      200.53      202.72      7.32 o 
   6  -1  10      584.31      606.01     13.22 o 
  -8   0  10       11.45       11.75      2.79 o 
  -7   0  10      327.61      338.76      7.90 o 
  -6   0  10      320.39      307.73      6.76 o 
  -5   0  10      391.68      393.83      7.50 o 
  -4   0  10      410.90      419.78      7.64 o 
  -3   0  10      167.15      156.59      3.76 o 
  -2   0  10      521.19      506.06      6.79 o 
  -1   0  10      866.23      877.92     12.75 o 
   0   0  10      112.80      109.85      4.54 o 
   1   0  10      695.40      729.97     10.93 o 
   2   0  10      867.17      878.07     11.03 o 
   3   0  10        1.27        0.90      3.69 o 
   4   0  10      951.05      981.90     17.23 o 
   5   0  10      583.36      591.82     12.87 o 
   6   0  10       81.56       71.44      5.35 o 
  -8   1  10      261.24      263.40      7.16 o 
  -7   1  10       10.93       10.78      2.50 o 
  -6   1  10      320.58      324.60      6.92 o 
  -5   1  10      975.47     1004.79     13.17 o 
  -4   1  10       25.13       24.20      2.44 o 
  -3   1  10      884.57      864.77      9.59 o 
  -2   1  10      315.34      315.18      5.25 o 
  -1   1  10       34.07       36.47      3.04 o 
   0   1  10     2624.44     2582.18     39.06 o 
   1   1  10        8.76       10.97      1.93 o 
   2   1  10      810.40      840.69     18.24 o 
   3   1  10      755.21      744.36     14.40 o 
   4   1  10        2.00        1.42      2.68 o 
   5   1  10      394.88      371.80     10.34 o 
  -8   2  10       12.27       10.29      2.63 o 
  -7   2  10      320.87      311.89     10.08 o 
  -6   2  10      158.54      148.17      4.82 o 
  -5   2  10      110.72      113.75      5.69 o 
  -4   2  10      283.18      280.28      6.25 o 
  -3   2  10       11.26        9.44      1.65 o 
  -2   2  10      347.34      343.66      6.00 o 
  -1   2  10        5.91        4.07      1.68 o 
   0   2  10       84.57       91.16      4.73 o 
   1   2  10      670.13      670.81     14.74 o 
   2   2  10       24.59       23.53      2.84 o 
   3   2  10      264.96      248.49      8.50 o 
   4   2  10      188.50      170.42      7.19 o 
   5   2  10       34.52       29.24      4.31 o 
  -8   3  10      179.89      182.29      5.99 o 
  -7   3  10        8.93       15.49      2.67 o 
  -6   3  10      237.43      242.06      8.53 o 
  -5   3  10      370.61      363.64      7.54 o 
  -4   3  10      102.84      103.51      4.18 o 
  -3   3  10      695.90      682.76      8.25 o 
  -2   3  10        0.46        4.25      1.77 o 
  -1   3  10      655.99      669.89     12.39 o 
   0   3  10      667.20      659.36     21.73 o 
   1   3  10        4.13        5.92      2.10 o 
   2   3  10      423.53      405.87      9.33 o 
   3   3  10      304.98      299.97     14.75 o 
   4   3  10        5.52        9.51      3.44 o 
  -8   4  10      189.95      194.06      7.72 o 
  -7   4  10      385.07      402.83      8.65 o 
  -6   4  10        5.12        7.54      2.32 o 
  -5   4  10      159.25      160.27      5.58 o 
  -4   4  10      505.19      496.18      8.68 o 
  -3   4  10        1.01        3.73      1.52 o 
  -2   4  10      954.61      971.24     13.60 o 
  -1   4  10      248.21      245.53      7.24 o 
   0   4  10      275.87      259.10      7.67 o 
   1   4  10      337.92      311.14      9.66 o 
   2   4  10       24.71       38.84      7.67 o 
   3   4  10       49.44       45.60      6.60 o 
   4   4  10       33.70       22.43      5.50 o 
  -8   5  10       70.31       83.17      4.58 o 
  -7   5  10       51.27       57.41      4.14 o 
  -6   5  10      927.68      958.96     13.30 o 
  -5   5  10        1.63        5.00      2.15 o 
  -4   5  10      470.91      461.97      8.43 o 
  -3   5  10      449.98      427.85      6.37 o 
  -2   5  10      184.19      177.21      5.39 o 
  -1   5  10      321.97      313.70      8.51 o 
   0   5  10      317.89      322.33      8.86 o 
   1   5  10        6.25        5.55      4.19 o 
   2   5  10      225.85      217.49      7.33 o 
   3   5  10      155.94      163.86      7.92 o 
  -8   6  10      341.36      360.90      8.41 o 
  -7   6  10       56.28       59.47      6.76 o 
  -6   6  10      101.77      101.48      4.84 o 
  -5   6  10      803.67      807.32     11.95 o 
  -4   6  10       22.81       29.13      2.96 o 
  -3   6  10      530.63      554.53      9.25 o 
  -2   6  10     1372.60     1422.07     18.17 o 
  -1   6  10        0.20        1.62      2.65 o 
   0   6  10      428.63      434.94     10.61 o 
   1   6  10      422.71      465.88     11.11 o 
   2   6  10       49.18       55.75     12.62 o 
  -7   7  10      379.40      374.20      8.71 o 
  -6   7  10      123.26      123.17      5.24 o 
  -5   7  10      116.83      112.83      6.42 o 
  -4   7  10      622.80      633.95     12.02 o 
  -3   7  10       59.17       61.92      6.61 o 
  -2   7  10      167.95      175.39      5.65 o 
  -1   7  10      363.96      366.00      9.69 o 
   0   7  10       52.47       54.53      4.89 o 
   1   7  10      111.90      108.23      8.55 o 
  -6   8  10      689.48      696.81     14.04 o 
  -5   8  10      120.96      120.71      6.61 o 
  -4   8  10      206.76      220.18     12.15 o 
  -3   8  10      426.13      443.64     12.86 o 
  -2   8  10      139.64      150.76      8.69 o 
  -1   8  10      121.04      143.41      8.42 o 
   0 -10  11      321.14      321.85      9.47 o 
   1 -10  11       30.06       27.22      4.32 o 
   2 -10  11      267.31      246.62      9.14 o 
   3 -10  11      513.68      523.91     12.88 o 
   4 -10  11       31.42       23.22      4.14 o 
  -2  -9  11      695.67      694.19     14.82 o 
  -1  -9  11      244.22      246.13     13.05 o 
   0  -9  11      126.07      105.85      8.15 o 
   1  -9  11      806.99      800.53     12.59 o 
   2  -9  11        0.38        3.23      3.15 o 
   3  -9  11      200.37      159.71      8.18 o 
   4  -9  11      486.74      462.38     12.11 o 
   5  -9  11        0.69        6.19      3.49 o 
  -3  -8  11      458.08      464.32     11.45 o 
  -2  -8  11        0.18        0.46      3.09 o 
  -1  -8  11      547.40      538.64     12.31 o 
   0  -8  11      453.83      452.19     10.87 o 
   1  -8  11       23.32       13.05      2.63 o 
   2  -8  11     1385.89     1425.24     17.52 o 
   3  -8  11      268.91      268.24      8.73 o 
   4  -8  11      247.92      219.11      8.91 o 
   5  -8  11      515.98      498.42     13.63 o 
   6  -8  11      475.97      502.70     12.20 o 
  -4  -7  11        5.12        5.76      4.78 o 
  -3  -7  11      537.13      508.12     11.77 o 
  -2  -7  11      638.52      646.74     13.53 o 
  -1  -7  11        3.04        1.12      2.76 o 
   0  -7  11      942.53      921.17     16.34 o 
   1  -7  11      683.62      675.79     10.02 o 
   2  -7  11       42.66       30.13      4.59 o 
   3  -7  11     1038.09      988.50     17.68 o 
   4  -7  11      554.29      569.59     12.78 o 
   5  -7  11      256.81      251.70      8.93 o 
   6  -7  11      200.89      184.74      7.42 o 
  -5  -6  11      160.75      157.19      6.59 o 
  -4  -6  11      601.82      626.23      9.83 o 
  -3  -6  11      599.00      604.55     11.11 o 
  -2  -6  11      666.23      662.73     11.74 o 
  -1  -6  11     1137.06     1150.79     16.45 o 
   0  -6  11       37.91       29.88      3.05 o 
   1  -6  11      739.33      766.83     11.88 o 
   2  -6  11     1543.16     1542.15     20.19 o 
   3  -6  11        0.18        1.87      2.98 o 
   4  -6  11     1185.37     1158.26     19.44 o 
   5  -6  11      565.24      568.48     12.69 o 
   6  -6  11      106.03      111.54      6.60 o 
  -5  -5  11      455.64      446.49     11.12 o 
  -4  -5  11      435.22      440.31      7.80 o 
  -3  -5  11      215.75      220.87      8.81 o 
  -2  -5  11      228.01      209.63      6.33 o 
  -1  -5  11      467.66      477.94      9.45 o 
   0  -5  11     1395.72     1424.89     16.50 o 
   1  -5  11        0.63        0.10      1.74 o 
   2  -5  11      566.82      601.77      9.66 o 
   3  -5  11     1188.55     1186.60     19.84 o 
   4  -5  11       34.34       36.35      3.50 o 
   5  -5  11      833.49      811.16     17.96 o 
   6  -5  11      487.09      527.83     16.24 o 
  -6  -4  11        5.31        9.36      2.88 o 
  -5  -4  11      180.57      179.48      8.42 o 
  -4  -4  11      570.47      572.22     10.51 o 
  -3  -4  11       94.61      101.52      5.18 o 
  -2  -4  11      700.77      735.59     15.96 o 
  -1  -4  11      256.60      260.94      6.58 o 
   0  -4  11       47.15       60.64      2.95 o 
   1  -4  11     2289.45     2303.28     21.37 o 
   2  -4  11      223.87      236.08      7.17 o 
   3  -4  11      740.48      715.93     12.28 o 
   4  -4  11     1025.82     1024.31     17.79 o 
   5  -4  11       83.86       76.53      5.84 o 
   6  -4  11      393.80      368.01     11.22 o 
  -6  -3  11      529.49      535.22     10.65 o 
  -5  -3  11      117.39      106.23      4.63 o 
  -4  -3  11      211.02      217.19      6.71 o 
  -3  -3  11      316.93      327.00      6.56 o 
  -2  -3  11        7.66        8.55      1.86 o 
  -1  -3  11      835.11      868.48     14.31 o 
   0  -3  11      332.33      355.03      6.22 o 
   1  -3  11       74.15       75.62      3.20 o 
   2  -3  11     1034.46     1051.47     13.58 o 
   3  -3  11      188.71      183.33      6.32 o 
   4  -3  11      191.52      158.58      8.24 o 
   5  -3  11     1288.84     1306.95     31.50 o 
   6  -3  11        6.75       13.02      3.03 o 
  -7  -2  11      117.59       95.46      5.03 o 
  -6  -2  11        4.76        7.48      2.67 o 
  -5  -2  11      119.18      125.82      4.75 o 
  -4  -2  11       28.65       24.84      2.54 o 
  -3  -2  11      131.98      133.77      4.85 o 
  -2  -2  11      357.03      365.67      7.46 o 
  -1  -2  11       13.54       10.53      2.08 o 
   0  -2  11      690.79      699.70      9.92 o 
   1  -2  11      719.18      713.49      9.15 o 
   2  -2  11       48.13       49.70      3.60 o 
   3  -2  11      736.73      704.22     12.27 o 
   4  -2  11       62.77       65.08      5.28 o 
   5  -2  11      117.27      105.31      6.25 o 
   6  -2  11      340.85      323.57      9.76 o 
  -7  -1  11      261.55      263.63      7.62 o 
  -6  -1  11      203.31      200.85      6.38 o 
  -5  -1  11       31.37       32.20      3.04 o 
  -4  -1  11      502.97      522.09      8.16 o 
  -3  -1  11      350.18      331.72      5.64 o 
  -2  -1  11       14.01       14.42      2.17 o 
  -1  -1  11      902.86      885.60     13.20 o 
   0  -1  11      881.26      886.84     11.52 o 
   1  -1  11      453.40      453.65      7.61 o 
   2  -1  11      731.16      720.30      9.62 o 
   3  -1  11        0.43        4.17      2.21 o 
   4  -1  11      344.20      329.54     12.37 o 
   5  -1  11      323.39      281.30      9.16 o 
   6  -1  11       16.23       14.65      3.82 o 
  -7   0  11      165.60      159.30      5.95 o 
  -6   0  11      149.16      142.57      6.61 o 
  -5   0  11      216.44      217.01      5.93 o 
  -4   0  11       74.44       70.43      3.39 o 
  -3   0  11      569.13      562.48      8.64 o 
  -2   0  11      767.37      778.35     11.71 o 
  -1   0  11      403.62      400.82      8.29 o 
   0   0  11       79.73       83.80      6.07 o 
   1   0  11      450.11      442.18      8.28 o 
   2   0  11       72.84       70.55      3.34 o 
   3   0  11      500.00      492.30     14.99 o 
   4   0  11        3.92        5.18      2.97 o 
   5   0  11       61.93       52.25      5.07 o 
  -8   1  11       21.25       28.14      3.50 o 
  -7   1  11      221.61      239.19      7.55 o 
  -6   1  11       74.31       77.92      4.97 o 
  -5   1  11      221.44      221.14      6.06 o 
  -4   1  11      673.17      671.68     11.60 o 
  -3   1  11       81.82       78.36      2.84 o 
  -2   1  11      212.29      215.02      5.33 o 
  -1   1  11     2908.71     2879.44     35.90 o 
   0   1  11        4.16        9.14      2.17 o 
   1   1  11      531.26      516.38      9.18 o 
   2   1  11      619.83      619.45     11.45 o 
   3   1  11       31.65       35.87      5.51 o 
   4   1  11      779.37      787.21     15.93 o 
   5   1  11      109.84       96.28      6.34 o 
  -8   2  11      203.04      209.57      6.78 o 
  -7   2  11       23.72       26.87      3.41 o 
  -6   2  11      705.83      722.27     13.06 o 
  -5   2  11      364.87      358.53      7.62 o 
  -4   2  11      196.51      194.41      5.64 o 
  -3   2  11     1652.18     1671.65     15.59 o 
  -2   2  11      296.80      278.31      7.69 o 
  -1   2  11      152.16      162.01      6.12 o 
   0   2  11      867.26      877.99     15.07 o 
   1   2  11      165.50      158.00      5.44 o 
   2   2  11      446.37      462.71     13.28 o 
   3   2  11      239.28      226.69     10.82 o 
   4   2  11        6.56       11.49      3.63 o 
  -8   3  11       86.60       88.97      5.84 o 
  -7   3  11      215.36      225.16      9.66 o 
  -6   3  11        4.37        9.60      2.73 o 
  -5   3  11      754.87      771.36     11.79 o 
  -4   3  11      321.79      321.23      7.11 o 
  -3   3  11       95.14      104.02      4.07 o 
  -2   3  11      728.39      754.79     11.70 o 
  -1   3  11      413.60      441.43     13.02 o 
   0   3  11      136.99      143.52      5.96 o 
   1   3  11      742.42      771.59     12.12 o 
   2   3  11      154.17      169.00      7.51 o 
   3   3  11      354.18      365.04     13.81 o 
  -8   4  11        0.63        3.79      2.67 o 
  -7   4  11      414.18      401.15     10.17 o 
  -6   4  11      305.57      296.65      9.43 o 
  -5   4  11        1.10        1.69      2.48 o 
  -4   4  11      747.77      776.00     11.71 o 
  -3   4  11      729.20      730.70     10.43 o 
  -2   4  11       28.15       24.13      2.94 o 
  -1   4  11      891.33      903.19     15.72 o 
   0   4  11      467.60      474.85     10.79 o 
   1   4  11       61.32       70.42      6.55 o 
   2   4  11      764.96      820.95     15.20 o 
   3   4  11      170.98      184.25     13.62 o 
  -7   5  11       52.49       39.20      5.88 o 
  -6   5  11      119.72      120.71      5.39 o 
  -5   5  11      317.47      312.96      8.16 o 
  -4   5  11       78.81       73.43      4.37 o 
  -3   5  11      247.04      253.47      6.46 o 
  -2   5  11       81.54       92.48      4.55 o 
  -1   5  11        4.79        4.61      2.80 o 
   0   5  11      518.22      535.46     14.23 o 
   1   5  11      129.54      124.58      6.25 o 
   2   5  11      417.92      433.23     10.23 o 
  -7   6  11      244.52      244.64      7.33 o 
  -6   6  11       13.12       15.64      3.10 o 
  -5   6  11       28.76       36.29      3.64 o 
  -4   6  11      140.05      136.52      6.82 o 
  -3   6  11       96.68       93.19      5.61 o 
  -2   6  11      217.37      231.76      7.53 o 
  -1   6  11      260.02      253.06      8.20 o 
   0   6  11        0.53       -0.11      2.98 o 
   1   6  11      220.15      206.69      7.72 o 
  -6   7  11       77.64       82.66      5.80 o 
  -5   7  11      112.40      117.44      5.48 o 
  -4   7  11        3.17        7.73      3.78 o 
  -3   7  11      111.90      105.03      6.13 o 
  -2   7  11       42.31       45.62      4.43 o 
  -1   7  11      110.05      101.64     12.66 o 
   0  -9  12      371.50      361.69      9.97 o 
   1  -9  12      112.57      120.06     10.25 o 
   2  -9  12      576.19      549.34     14.21 o 
   3  -9  12      153.86      124.92      6.91 o 
   4  -9  12      229.33      245.67     10.72 o 
  -2  -8  12      292.82      263.15      9.02 o 
  -1  -8  12        2.51        6.44      3.43 o 
   0  -8  12      531.24      538.23     12.20 o 
   1  -8  12      251.15      210.48      6.12 o 
   2  -8  12       78.16       97.89      5.40 o 
   3  -8  12      521.70      578.22     13.50 o 
   4  -8  12       98.50       91.74      6.11 o 
   5  -8  12       51.07       49.83      4.96 o 
  -3  -7  12       56.87       33.32      4.39 o 
  -2  -7  12      214.94      211.20      9.14 o 
  -1  -7  12      430.77      424.93     10.88 o 
   0  -7  12       32.34       18.88      3.59 o 
   1  -7  12      442.83      474.03      8.28 o 
   2  -7  12      506.02      527.46     13.28 o 
   3  -7  12       29.79       27.26      3.96 o 
   4  -7  12      695.78      726.45     15.08 o 
   5  -7  12      191.17      194.23      9.33 o 
  -4  -6  12       27.42       24.91      4.55 o 
  -3  -6  12      331.71      332.83      8.38 o 
  -2  -6  12      116.38      103.48      5.22 o 
  -1  -6  12       41.30       44.41      3.73 o 
   0  -6  12      443.96      438.21      9.09 o 
   1  -6  12       56.75       52.92      3.98 o 
   2  -6  12      278.60      283.82      7.63 o 
   3  -6  12      288.58      285.80      8.99 o 
   4  -6  12        5.63       10.42      3.30 o 
   5  -6  12      356.36      328.76      9.88 o 
  -5  -5  12       28.34       25.58      8.77 o 
  -4  -5  12      671.83      687.80     14.06 o 
  -3  -5  12       22.71       19.31      3.18 o 
  -2  -5  12      623.42      606.96     11.28 o 
  -1  -5  12      314.36      330.49     11.91 o 
   0  -5  12       40.05       39.92      3.04 o 
   1  -5  12      387.87      413.65      7.57 o 
   2  -5  12      197.03      186.29      5.56 o 
   3  -5  12      218.62      195.31      6.52 o 
   4  -5  12      442.24      427.28     12.04 o 
   5  -5  12      172.87      185.77      7.52 o 
  -5  -4  12       19.45       18.98      3.93 o 
  -4  -4  12       36.63       42.71      4.01 o 
  -3  -4  12      513.01      535.30      9.00 o 
  -2  -4  12       98.88       98.82      4.75 o 
  -1  -4  12      392.83      384.40      7.48 o 
   0  -4  12      474.20      494.70      8.40 o 
   1  -4  12        1.39        2.51      1.89 o 
   2  -4  12      257.65      248.41      6.81 o 
   3  -4  12      526.41      528.32     14.87 o 
   4  -4  12       37.66       31.63      3.51 o 
   5  -4  12      241.35      195.56      7.89 o 
  -6  -3  12       17.31       12.39      3.71 o 
  -5  -3  12     1222.78     1308.35     42.87 o 
  -4  -3  12      410.52      442.93      9.57 o 
  -3  -3  12      128.07      112.60      4.43 o 
  -2  -3  12     1044.53     1067.81     15.55 o 
  -1  -3  12      431.51      430.69      8.05 o 
   0  -3  12      365.27      357.20      7.53 o 
   1  -3  12      558.11      573.98      8.97 o 
   2  -3  12       74.59       75.83      3.98 o 
   3  -3  12      230.41      213.31      6.79 o 
   4  -3  12      667.08      653.90     12.42 o 
   5  -3  12       13.41       15.62      3.13 o 
  -6  -2  12      317.97      332.40      8.89 o 
  -5  -2  12        0.74        4.56      2.69 o 
  -4  -2  12      788.06      800.76     13.34 o 
  -3  -2  12      567.75      580.39      9.30 o 
  -2  -2  12      114.38      108.58      4.34 o 
  -1  -2  12      558.54      594.80     10.58 o 
   0  -2  12      442.25      457.56     10.12 o 
   1  -2  12      174.86      191.99      6.03 o 
   2  -2  12      866.12      883.10     12.51 o 
   3  -2  12      363.73      376.65      8.99 o 
   4  -2  12      174.65      166.26      6.35 o 
   5  -2  12      582.07      578.69     14.71 o 
  -7  -1  12        0.40        5.54      2.84 o 
  -6  -1  12      450.80      471.97     10.28 o 
  -5  -1  12      641.23      663.72     12.15 o 
  -4  -1  12        5.96        5.95      2.79 o 
  -3  -1  12      758.47      793.23     11.23 o 
  -2  -1  12      800.02      823.07     13.01 o 
  -1  -1  12        3.05       10.70      2.49 o 
   0  -1  12      817.63      890.21     15.21 o 
   1  -1  12      606.33      624.49     12.29 o 
   2  -1  12        9.01       13.43      2.53 o 
   3  -1  12      730.89      745.25     13.32 o 
   4  -1  12      307.71      286.37     10.07 o 
   5  -1  12       83.77       73.66      7.42 o 
  -7   0  12      467.13      486.23     15.01 o 
  -6   0  12      417.30      396.69      9.86 o 
  -5   0  12      375.94      379.38      8.91 o 
  -4   0  12      856.51      873.53     11.54 o 
  -3   0  12      102.20       94.62      4.08 o 
  -2   0  12      397.50      421.16     12.00 o 
  -1   0  12      786.04      833.84     16.67 o 
   0   0  12        1.31        4.35      2.58 o 
   1   0  12     1111.76     1194.18     17.79 o 
   2   0  12      478.65      515.04      8.96 o 
   3   0  12       43.76       30.38      3.60 o 
   4   0  12      465.72      477.34     15.87 o 
  -7   1  12      120.35      124.22      5.86 o 
  -6   1  12      174.54      179.54     12.11 o 
  -5   1  12      130.37      116.37      5.34 o 
  -4   1  12      133.48      140.61      4.67 o 
  -3   1  12      479.95      493.87      8.43 o 
  -2   1  12       40.15       33.73      2.87 o 
  -1   1  12      153.22      183.79      6.66 o 
   0   1  12      518.88      522.67     11.03 o 
   1   1  12       46.78       51.54      4.59 o 
   2   1  12      437.24      465.61      8.60 o 
   3   1  12      523.22      531.29     12.72 o 
   4   1  12        8.17       12.31      4.80 o 
  -7   2  12      414.15      401.16      9.61 o 
  -6   2  12        0.91        2.84      2.54 o 
  -5   2  12      295.22      315.05      8.14 o 
  -4   2  12      219.02      204.53      5.42 o 
  -3   2  12       19.75       15.88      2.40 o 
  -2   2  12     1233.45     1243.79     15.22 o 
  -1   2  12       58.88       63.38      8.33 o 
   0   2  12      252.32      255.40      7.75 o 
   1   2  12      570.89      591.70     10.35 o 
   2   2  12       28.93       29.18      2.96 o 
   3   2  12      288.98      281.22      9.49 o 
  -7   3  12       29.50       31.44      3.89 o 
  -6   3  12      128.63      119.89      5.59 o 
  -5   3  12       23.11       21.11      3.25 o 
  -4   3  12       77.90       83.02      4.65 o 
  -3   3  12        6.08       10.77      2.54 o 
  -2   3  12       15.60       14.12      2.59 o 
  -1   3  12      314.26      330.19      8.82 o 
   0   3  12       33.70       30.26      3.72 o 
   1   3  12      131.37      141.11      7.41 o 
   2   3  12      125.51      122.47      4.96 o 
  -7   4  12      188.16      188.57      7.75 o 
  -6   4  12       11.69       10.58      2.99 o 
  -5   4  12      228.43      228.26      7.76 o 
  -4   4  12        0.58        4.61      2.88 o 
  -3   4  12      190.11      173.81      5.51 o 
  -2   4  12      235.10      249.08      7.77 o 
  -1   4  12        1.04        4.09      2.84 o 
   0   4  12      157.06      144.40      9.05 o 
   1   4  12      237.62      226.92      7.73 o 
   2   4  12        1.55        1.50      4.81 o 
  -6   5  12      194.67      191.01      6.69 o 
  -5   5  12        7.58       11.91      2.95 o 
  -4   5  12      246.65      247.57      8.39 o 
  -3   5  12      173.19      176.95      8.26 o 
  -2   5  12       90.22       82.59     11.04 o 
  -1   5  12      190.23      180.88      8.87 o 
   0   5  12       43.77       45.41      4.57 o 
  -5   6  12      137.69      146.75      6.90 o 
  -4   6  12       90.76       64.70      5.68 o 
  -3   6  12       69.17       68.72      9.79 o 
  -2   6  12      133.90      136.14      6.33 o 
  -1   6  12        0.16       -0.32      3.16 o 
   0  -8  13        2.92        1.87      3.20 o 
   1  -8  13      107.05       92.76      8.20 o 
   2  -8  13      388.43      386.88     16.86 o 
   3  -8  13       13.96       19.11      4.96 o 
  -2  -7  13      317.65      325.83      9.87 o 
  -1  -7  13        0.33        3.67      3.42 o 
   0  -7  13      795.91      832.00     15.79 o 
   1  -7  13      295.27      302.51      6.63 o 
   2  -7  13      105.17       82.84      7.55 o 
   3  -7  13      376.93      318.58     14.40 o 
   4  -7  13      661.61      707.92     15.40 o 
  -3  -6  13       15.33       13.65      4.42 o 
  -2  -6  13      398.93      385.07     10.43 o 
  -1  -6  13      569.37      591.10     12.92 o 
   0  -6  13        1.75        0.14      2.64 o 
   1  -6  13      616.15      623.73     10.74 o 
   2  -6  13      545.33      556.14     12.92 o 
   3  -6  13       77.94       72.98     11.36 o 
   4  -6  13      188.76      167.92      7.48 o 
  -4  -5  13      192.34      197.45     11.59 o 
  -3  -5  13      568.18      595.31     12.67 o 
  -2  -5  13       83.41       84.43      5.48 o 
  -1  -5  13      241.17      242.10      8.81 o 
   0  -5  13     1156.75     1192.24     17.02 o 
   1  -5  13       30.80       36.50      3.29 o 
   2  -5  13      760.26      769.93     13.36 o 
   3  -5  13      529.03      521.89     14.40 o 
   4  -5  13       13.76       10.20      3.54 o 
  -4  -4  13      244.45      252.67     15.76 o 
  -3  -4  13      112.61      119.98      6.12 o 
  -2  -4  13      935.85      976.75     16.87 o 
  -1  -4  13       25.28       25.35      3.21 o 
   0  -4  13      223.80      253.10      7.03 o 
   1  -4  13      879.23      942.15     12.57 o 
   2  -4  13      126.29      137.61      7.38 o 
   3  -4  13      363.73      364.06      9.06 o 
   4  -4  13      573.97      607.92     12.22 o 
  -5  -3  13        1.08        4.16      3.46 o 
  -4  -3  13      273.44      293.42      9.04 o 
  -3  -3  13      204.03      201.16     10.70 o 
  -2  -3  13        0.99        5.08      2.70 o 
  -1  -3  13     1172.51     1216.81     17.05 o 
   0  -3  13      293.55      304.59     14.87 o 
   1  -3  13      277.42      294.49      9.02 o 
   2  -3  13      835.77      904.65     14.69 o 
   3  -3  13       31.25       29.29      3.67 o 
   4  -3  13      210.64      207.78      7.20 o 
  -5  -2  13      193.66      204.76     18.76 o 
  -4  -2  13       57.65       35.72      4.31 o 
  -3  -2  13      319.98      340.62      7.24 o 
  -2  -2  13      321.14      325.20      6.99 o 
  -1  -2  13        8.68       10.35      2.58 o 
   0  -2  13      600.50      645.24     12.68 o 
   1  -2  13      196.14      200.32      7.04 o 
   2  -2  13       40.84       32.71      3.60 o 
   3  -2  13      886.16      932.28     15.54 o 
   4  -2  13       56.35       61.49      4.71 o 
  -6  -1  13       33.45       28.26      5.00 o 
  -5  -1  13       15.30       18.94      4.85 o 
  -4  -1  13      190.17      199.56      7.59 o 
  -3  -1  13       22.77       18.77      3.93 o 
  -2  -1  13      306.10      316.93      7.95 o 
  -1  -1  13      389.15      415.66      9.96 o 
   0  -1  13        4.24        9.40      2.87 o 
   1  -1  13      368.89      388.50      8.09 o 
   2  -1  13       79.39       73.81      6.47 o 
   3  -1  13       60.13       52.40      6.18 o 
   4  -1  13      252.50      261.65      8.25 o 
  -6   0  13      131.90      140.21      6.49 o 
  -5   0  13      155.89      146.20      7.06 o 
  -4   0  13        1.56        4.82      3.03 o 
  -3   0  13      263.43      266.83      7.16 o 
  -2   0  13      639.90      642.70     11.53 o 
  -1   0  13      185.44      193.61      6.86 o 
   0   0  13      398.48      397.00      9.71 o 
   1   0  13        4.06        6.38      2.35 o 
   2   0  13      147.41      143.34     10.89 o 
   3   0  13      293.78      288.25      9.40 o 
  -6   1  13       79.36       75.06      5.01 o 
  -5   1  13      136.36      127.91      6.72 o 
  -4   1  13      440.97      476.95     18.05 o 
  -3   1  13      194.05      180.61      5.80 o 
  -2   1  13       34.55       32.72      7.93 o 
  -1   1  13      259.12      251.40      7.84 o 
   0   1  13       26.87       31.45      6.02 o 
   1   1  13      317.18      312.40      8.54 o 
   2   1  13        4.77        3.76      3.30 o 
   3   1  13       20.14       14.32      4.18 o 
  -6   2  13      183.74      194.77      8.14 o 
  -5   2  13       29.84       34.30      4.38 o 
  -4   2  13       32.79       34.28      4.60 o 
  -3   2  13     1081.94     1135.77     22.32 o 
  -2   2  13       29.83       32.55      3.89 o 
  -1   2  13      173.43      167.85      6.75 o 
   0   2  13      322.20      312.35     10.34 o 
   1   2  13       69.43       77.58      7.67 o 
   2   2  13      416.27      416.18     14.58 o 
  -6   3  13       13.86       12.35      3.30 o 
  -5   3  13      583.75      597.26     13.58 o 
  -4   3  13      268.21      278.49      8.94 o 
  -3   3  13       54.81       57.65      3.92 o 
  -2   3  13      434.35      440.89     10.51 o 
  -1   3  13      158.45      157.92      7.59 o 
   0   3  13      190.00      193.97      8.53 o 
   1   3  13      181.64      171.19      9.82 o 
  -5   4  13       15.96       19.74      4.80 o 
  -4   4  13      254.48      256.43     11.57 o 
  -3   4  13      242.93      263.44      8.11 o 
  -2   4  13       18.60       23.29      3.83 o 
  -1   4  13      346.17      368.56      9.90 o 
   0   4  13      124.07      121.54      7.36 o 
  -4   5  13       81.95       70.53      5.69 o 
  -3   5  13      355.34      391.14     13.56 o 
  -2   5  13      307.97      333.89      9.25 o 
  -1  -6  14      158.69      184.49      8.57 o 
   0  -6  14      396.67      423.55     11.44 o 
   1  -6  14        5.68        3.41      4.58 o 
   2  -6  14      383.23      418.60     11.46 o 
  -2  -5  14      196.30      190.66      8.53 o 
  -1  -5  14       78.85       65.92      5.39 o 
   0  -5  14      112.24      121.99      6.47 o 
   1  -5  14      194.51      204.52      5.60 o 
   2  -5  14        0.39        2.92      2.87 o 
   3  -5  14      236.23      234.79     10.53 o 
  -3  -4  14      182.62      168.34      9.03 o 
  -2  -4  14        0.27        2.82      3.08 o 
  -1  -4  14      184.42      208.23      6.49 o 
   0  -4  14      203.82      210.89      7.84 o 
   1  -4  14       91.39       97.04      8.74 o 
   2  -4  14      327.96      336.05      8.71 o 
   3  -4  14      212.91      222.17      8.62 o 
  -4  -3  14       63.41       62.47      6.92 o 
  -3  -3  14      115.72      112.62      6.11 o 
  -2  -3  14      188.51      199.18      8.91 o 
  -1  -3  14       25.30       25.16      3.72 o 
   0  -3  14       89.45       83.88      5.37 o 
   1  -3  14      409.17      447.19     15.83 o 
   2  -3  14        3.95        3.45      3.33 o 
   3  -3  14      202.10      161.42     13.52 o 
  -4  -2  14      310.24      335.59     12.14 o 
  -3  -2  14      307.86      302.77      8.82 o 
  -2  -2  14       98.33       97.17      5.70 o 
  -1  -2  14      273.30      275.53      8.42 o 
   0  -2  14       87.88       85.23      5.30 o 
   1  -2  14      120.38      117.71      5.71 o 
   2  -2  14      457.64      468.17     23.56 o 
  -4  -1  14       12.94        9.97      3.57 o 
  -3  -1  14      180.26      178.93      9.00 o 
  -2  -1  14      314.83      313.01      7.67 o 
  -1  -1  14       18.14       19.71      3.54 o 
   0  -1  14      511.91      527.82     11.64 o 
   1  -1  14      401.39      435.55     10.12 o 
   2  -1  14       62.95       53.04      5.07 o 
  -5   0  14      198.30      209.77      8.40 o 
  -4   0  14      338.72      365.00     17.45 o 
  -3   0  14       10.21        7.62      3.34 o 
  -2   0  14      258.72      286.89     10.18 o 
  -1   0  14      343.59      363.98     13.54 o 
   0   0  14       11.34        9.95      3.68 o 
   1   0  14      360.88      393.88      9.69 o 
   2   0  14      299.28      312.72     11.85 o 
  -5   1  14      115.83       91.54      7.66 o 
  -4   1  14       41.80       44.37      6.14 o 
  -3   1  14      493.37      497.08     17.36 o 
  -2   1  14       55.44       53.80      4.67 o 
  -1   1  14      488.60      533.63     18.32 o 
   0   1  14      423.98      455.66     10.86 o 
   1   1  14        0.09        3.25      2.83 o 
  -4   2  14       13.60       13.00      3.69 o 
  -3   2  14       10.95       18.83      3.53 o 
  -2   2  14      242.23      293.26     17.70 o 
  -1   2  14       77.60       83.55      5.52 o 
   0   2  14      135.88      150.35      6.66 o 
  -4   3  14      428.58      438.85     15.46 o 
  -3   3  14       69.64       77.81      4.17 o 
  -2   3  14       32.39       39.99      5.82 o 
  -1   3  14      283.45      298.17      9.21 o 
  -1  -3  15      465.63      506.63     13.87 o 
   0  -3  15      159.71      174.04      6.95 o 
  -2  -2  15      214.56      225.46      7.90 o 
  -1  -2  15       46.22       53.78      6.85 o 
   0  -2  15      470.58      506.40     15.35 o 
  -2  -1  15      240.74      282.47      7.40 o 
  -1  -1  15      136.43      141.17      6.54 o 
  -2   0  15        2.02        5.72      2.90 o 
                                                 
